# Supplementary material for: 4-Chloro-N-methyl-2-(1,2,3,4-tetra­hydro­isoquinolin-1-yl)aniline
Source: Acta Crystallogr Sect E Struct Rep Online. 2010 Nov 17;66(Pt 12):o3199. doi: 10.1107/S1600536810046568 (PMC3011792; doi:10.1107/S1600536810046568)
Supplement: Supplementary file 1 [file e-66-o3199-sup1.cif]

##############################################################################
###                                                                        ###
###        Electronic paper (Acta Crystallographica Section E)             ###
###                                                                        ###
##############################################################################
#                                                                            #
# This CIF contains the data in a paper accepted for publication in Acta     #
# Crystallographica Section E. It conforms to the requirements of Notes      #
# for Authors for Section E, and has been peer reviewed under the auspices   #
# of the IUCr Commission on Journals.                                        #
#                                                                            #
# Full details of the Crystallographic Information File format               #
# are given in the paper "The Crystallographic Information File (CIF):       #
# a New Standard Archive File for Crystallography" by S. R. Hall, F. H.      #
# Allen and I. D. Brown [Acta Cryst. (1991), A47, 655-685].                  #
#                                                                            #
# The current version of the core CIF dictionary is obtainable from          #
# ftp://ftp.iucr.org/pub/cif_core.dic. The current version number is 2.4.    #
#                                                                            #
# Software is freely available for graphical display of the structure(s) in  #
# this CIF.  For information consult the CIF home page http://www.iucr.org/  #
# cif/home.html                                                              #
#                                                                            #
# This file may be used for bona fide research purposes within the           #
# scientific community so long as proper attribution is given to the journal # 
# article from which it was obtained.                                        #
#                                                                            #
##############################################################################
                                             
data_global
_audit_creation_method     'form.cif (version 2.0)'
_journal_data_validation_number     ?
_journal_date_recd_electronic     2010-10-08
_journal_date_accepted     2010-11-10
_journal_name_full     'Acta Crystallographica, Section E'
_journal_year     2010
_journal_volume     66
_journal_issue     12
_journal_page_first     o3199
_journal_page_last     o3199
_journal_paper_category     QO
_journal_coeditor_code     BG2371
_publ_contact_author_name     'Pedro Valerga'
_publ_contact_author_address
;
Departamento de Ciencia de los Materiales e Ingenieria Metalurgica.
Facultad de Ciencias.
Campus Universitario del Rio San Pedro.
Puerto Real. 11510.
SPAIN.
;
_publ_contact_author_email     'pedro.valerga@uca.es'
_publ_contact_author_fax     '34 956 016288'
_publ_contact_author_phone     '34 956 016340'
_publ_section_title
;
4-Chloro-<i>N</i>-methyl-2-(1,2,3,4-tetrahydroisoquinolin-1-yl)aniline
;
loop_
    _publ_author_name
    _publ_author_footnote
    _publ_author_address
    'Harrad, Mohamed Anouar' .
;
Laboratoire de Chimie de Coordination, Facult\'e des Sciences-Semlalia BP 2390,
40001 Marrakech, Morocco
;
    'Valerga, Pedro' .
;
Departamento de Ciencia de los Materiales e Ingenier\'ia Metal\'urgica
Facultad de Ciencias
Campus Universitario del R\'io San Pedro
Puerto Real 11510
Spain
;
    'Puerta, M. Carmen' .
;
Departamento de Ciencia de los Materiales e Ingenier\'ia Metal\'urgica
Facultad de Ciencias
Campus Universitario del R\'io San Pedro
Puerto Real 11510
Spain
;
    'Ali, Mustapha Ait' .
;
Laboratoire de Chimie de Coordination, Facult\'e des Sciences-Semlalia BP 2390,
40001 Marrakech, Morocco
;
    'Karim, Abdellah' .
;
Laboratoire de Chimie de Coordination, Facult\'e des Sciences-Semlalia BP 2390,
40001 Marrakech, Morocco
;
data_I
_chemical_name_systematic
;
4-Chloro-<i>N</i>-methyl-2-(1,2,3,4-tetrahydroisoquinolin-1-yl)aniline
;
_chemical_name_common
;
;
_chemical_formula_moiety     'C16 H17 Cl N2'
_chemical_formula_sum     'C16 H17 Cl N2'
_chemical_formula_structural     ?
_chemical_formula_analytical     ?
_chemical_formula_iupac     'C16 H17 Cl N2'
_chemical_formula_weight     272.77
_chemical_melting_point     ?
_symmetry_cell_setting     monoclinic
_symmetry_space_group_name_H-M     'C 2/c'
_symmetry_space_group_name_Hall     '-C 2yc'
loop_
    _symmetry_equiv_pos_as_xyz
    'x, y, z'
    '-x, y, -z+1/2'
    'x+1/2, y+1/2, z'
    '-x+1/2, y+1/2, -z+1/2'
    '-x, -y, -z'
    'x, -y, z-1/2'
    '-x+1/2, -y+1/2, -z'
    'x+1/2, -y+1/2, z-1/2'
_cell_length_a     22.055(4)
_cell_length_b     6.9269(14)
_cell_length_c     20.699(4)
_cell_angle_alpha     90.00
_cell_angle_beta     119.46(3)
_cell_angle_gamma     90.00
_cell_volume     2753.4(12)
_cell_formula_units_Z     8
_cell_measurement_reflns_used     8084
_cell_measurement_theta_min     2.211
_cell_measurement_theta_max     27.533
_cell_measurement_temperature     100(2)
_exptl_crystal_description     block
_exptl_crystal_colour     orange
_exptl_crystal_size_max     0.57
_exptl_crystal_size_mid     0.54
_exptl_crystal_size_min     0.34
_exptl_crystal_density_diffrn     1.316
_exptl_crystal_density_meas     ?
_exptl_crystal_density_method     'not measured'
_exptl_crystal_F_000     1152
_exptl_absorpt_coefficient_mu     0.265
_exptl_absorpt_correction_type     multi-scan
_exptl_absorpt_process_details     '(SADABS; Sheldrick, 2004)'
_exptl_absorpt_correction_T_min     0.854
_exptl_absorpt_correction_T_max     0.917
_exptl_special_details
;
Bruker <i>SMART APEX</i> three-circle diffractometer with CCD area detector,
sealed X-ray tube, graphite monochromator. A hemisphere of the reciprocal
space up to theta(max) = 27.53 \% was measured by omega scan frames with
delta(omega) = 0.30 \% and 10 sec per frame, 1700 frames were recorded using
program <i>SMART</i> (Bruker). Frame data evaluation and integration were done
with program <i>SAINT</i>+(Bruker); Lattice parameters by least-squares
refinement of the geometric parameters of the strongest reflections with
program <i>SAINT</i> + (Bruker). Correction for absorption and crystal decay
(insignificant) were applied by semi-empirical method from equivalents using
program <i>SADABS</i> (G.<i>M</i>. Sheldrick, version of 2001, University of
Goettingen, Germany). Data reduction was done with program <i>XPREP</i>
(BRUKER).
;
_diffrn_ambient_temperature     100(2)
_diffrn_radiation_type     MoK\a
_diffrn_radiation_wavelength     0.71073
_diffrn_radiation_monochromator     graphite
_diffrn_measurement_device_type     'Bruker SMART APEX CCD area-detector'
_diffrn_measurement_method     '1700 omega scan frames, 0.3 deg, 10 sec'
_diffrn_detector_area_resol_mean     ?
_diffrn_reflns_number     10809
_diffrn_reflns_av_R_equivalents     0.0214
_diffrn_reflns_av_sigmaI/netI     0.0180
_diffrn_reflns_theta_min     2.12
_diffrn_reflns_theta_max     27.53
_diffrn_reflns_theta_full     27.53
_diffrn_measured_fraction_theta_max     0.991
_diffrn_measured_fraction_theta_full     0.991
_diffrn_reflns_limit_h_min     -28
_diffrn_reflns_limit_h_max     24
_diffrn_reflns_limit_k_min     -8
_diffrn_reflns_limit_k_max     8
_diffrn_reflns_limit_l_min     -26
_diffrn_reflns_limit_l_max     26
_diffrn_standards_number     0
_diffrn_standards_interval_count     ?
_diffrn_standards_interval_time     ?
_diffrn_standards_decay_%     -0.0009
_refine_special_details
;
Refinement of <i>F</i>^2^ against ALL reflections. The weighted <i>R</i>-factor
<i>wR</i> and goodness of fit <i>S</i> are based on <i>F</i>^2^, conventional
<i>R</i>-factors <i>R</i> are based on <i>F</i>, with <i>F</i> set to zero for
negative <i>F</i>^2^. The threshold expression of <i>F</i>^2^ >
\s(<i>F</i>^2^) is used only for calculating <i>R</i>-factors(gt) <i>etc</i>.
and is not relevant to the choice of reflections for refinement.
<i>R</i>-factors based on <i>F</i>^2^ are statistically about twice as large
as those based on <i>F</i>, and <i>R</i>- factors based on ALL data will be
even larger.
;
_reflns_number_total     3133
_reflns_number_gt     2995
_reflns_threshold_expression     I>2\s(I)
_refine_ls_structure_factor_coef     Fsqd
_refine_ls_matrix_type     full
_refine_ls_R_factor_all     0.0354
_refine_ls_R_factor_gt     0.0339
_refine_ls_wR_factor_gt     0.0905
_refine_ls_wR_factor_ref     0.0916
_refine_ls_goodness_of_fit_ref     1.046
_refine_ls_restrained_S_all     1.046
_refine_ls_number_reflns     3133
_refine_ls_number_parameters     179
_refine_ls_number_restraints     0
_refine_ls_hydrogen_treatment     mixed
_refine_ls_weighting_scheme     calc
_refine_ls_weighting_details
         'calc w=1/[\s^2^(Fo^2^)+(0.0498P)^2^+2.3515P] where P=(Fo^2^+2Fc^2^)/3'
_atom_sites_solution_hydrogens     geom
_atom_sites_solution_primary     direct
_atom_sites_solution_secondary     difmap
_refine_ls_shift/su_max     0.000
_refine_ls_shift/su_mean     0.000
_refine_diff_density_max     0.387
_refine_diff_density_min     -0.227
_refine_ls_extinction_method     none
_refine_ls_extinction_coef     ?
loop_
    _atom_type_symbol
    _atom_type_description
    _atom_type_scat_dispersion_real
    _atom_type_scat_dispersion_imag
    _atom_type_scat_source
    C C 0.0033 0.0016 'International Tables Vol C Tables 4.2.6.8 and 6.1.1.4'
    H H 0.0000 0.0000 'International Tables Vol C Tables 4.2.6.8 and 6.1.1.4'
    N N 0.0061 0.0033 'International Tables Vol C Tables 4.2.6.8 and 6.1.1.4'
    Cl Cl 0.1484 0.1585 'International Tables Vol C Tables 4.2.6.8 and 6.1.1.4'
_computing_data_collection     'SMART (Bruker, 2001)'
_computing_cell_refinement     'SAINT (Bruker, 2001)'
_computing_data_reduction     'SAINT (Bruker, 2001)'
_computing_structure_solution     'SHELXTL (Sheldrick, 2008)'
_computing_structure_refinement     'SHELXTL (Sheldrick, 2008)'
_computing_molecular_graphics     'ORTEP-3 (-Farrugia, 1997)'
_computing_publication_material     'SHELXTL (Sheldrick, 2008)'
loop_
    _atom_site_type_symbol
    _atom_site_label
    _atom_site_fract_x
    _atom_site_fract_y
    _atom_site_fract_z
    _atom_site_U_iso_or_equiv
    _atom_site_adp_type
    _atom_site_calc_flag
    _atom_site_refinement_flags
    _atom_site_occupancy
    _atom_site_disorder_assembly
    _atom_site_disorder_group
    Cl Cl1 0.108112(14) 0.57631(5) 0.118305(16) 0.02561(11) Uani d . 1 . .
    N N1 0.37252(6) 0.11416(15) 0.18002(6) 0.0220(2) Uani d . 1 . .
    H H1A 0.4240(9) 0.385(3) 0.2397(9) 0.029 Uiso d . 1 . .
    N N2 0.41317(5) 0.49781(15) 0.24404(5) 0.0187(2) Uani d . 1 . .
    H H2A 0.3514(8) 0.060(2) 0.2039(9) 0.024 Uiso d . 1 . .
    C C1 0.43262(6) 0.30992(18) 0.02866(6) 0.0218(2) Uani d . 1 . .
    H H1 0.4685 0.2439 0.0249 0.026 Uiso calc R 1 . .
    C C2 0.40605(7) 0.47964(19) -0.01047(7) 0.0239(3) Uani d . 1 . .
    H H2 0.4238 0.5298 -0.0406 0.029 Uiso calc R 1 . .
    C C3 0.35321(7) 0.57662(18) -0.00561(7) 0.0237(3) Uani d . 1 . .
    H H3 0.3348 0.6934 -0.0322 0.028 Uiso calc R 1 . .
    C C4 0.32747(6) 0.50152(17) 0.03840(6) 0.0202(2) Uani d . 1 . .
    H H4 0.2912 0.5676 0.0415 0.024 Uiso calc R 1 . .
    C C5 0.32195(6) 0.24498(16) 0.12260(6) 0.0176(2) Uani d . 1 . .
    H H5 0.2810 0.1655 0.0877 0.021 Uiso calc R 1 . .
    C C6 0.39284(7) -0.03821(18) 0.14479(8) 0.0257(3) Uani d . 1 . .
    H H6A 0.3508 -0.0954 0.1027 0.031 Uiso calc R 1 . .
    H H6B 0.4184 -0.1418 0.1811 0.031 Uiso calc R 1 . .
    C C7 0.43893(7) 0.05077(18) 0.11740(7) 0.0237(3) Uani d . 1 . .
    H H7A 0.4851 0.0803 0.1604 0.028 Uiso calc R 1 . .
    H H7B 0.4458 -0.0435 0.0856 0.028 Uiso calc R 1 . .
    C C8 0.40763(6) 0.23365(17) 0.07376(6) 0.0185(2) Uani d . 1 . .
    C C9 0.35403(6) 0.33045(16) 0.07817(6) 0.0167(2) Uani d . 1 . .
    C C10 0.29589(6) 0.39723(16) 0.15549(6) 0.0164(2) Uani d . 1 . .
    C C11 0.34221(6) 0.51954(16) 0.21409(6) 0.0163(2) Uani d . 1 . .
    C C12 0.31372(6) 0.66378(17) 0.23897(6) 0.0190(2) Uani d . 1 . .
    H H12 0.3440 0.7486 0.2775 0.023 Uiso calc R 1 . .
    C C13 0.24199(6) 0.68467(17) 0.20830(6) 0.0201(2) Uani d . 1 . .
    H H13 0.2234 0.7840 0.2251 0.024 Uiso calc R 1 . .
    C C14 0.19822(6) 0.55940(17) 0.15324(6) 0.0188(2) Uani d . 1 . .
    C C15 0.22449(6) 0.41698(16) 0.12642(6) 0.0178(2) Uani d . 1 . .
    H H15 0.1935 0.3329 0.0881 0.021 Uiso calc R 1 . .
    C C16 0.46083(6) 0.59747(19) 0.31214(7) 0.0237(3) Uani d . 1 . .
    H H16A 0.4575 0.7370 0.3031 0.036 Uiso calc R 1 . .
    H H16B 0.5086 0.5544 0.3286 0.036 Uiso calc R 1 . .
    H H16C 0.4486 0.5683 0.3506 0.036 Uiso calc R 1 . .
loop_
    _atom_site_aniso_label
    _atom_site_aniso_U_11
    _atom_site_aniso_U_22
    _atom_site_aniso_U_33
    _atom_site_aniso_U_12
    _atom_site_aniso_U_13
    _atom_site_aniso_U_23
    Cl1 0.01574(16) 0.03106(18) 0.03046(17) 0.00491(11) 0.01170(12) 0.00590(11)
    N1 0.0285(5) 0.0173(5) 0.0266(5) 0.0049(4) 0.0185(5) 0.0048(4)
    N2 0.0156(5) 0.0195(5) 0.0213(5) -0.0006(4) 0.0093(4) -0.0021(4)
    C1 0.0184(5) 0.0266(6) 0.0220(5) -0.0013(5) 0.0113(5) -0.0037(5)
    C2 0.0261(6) 0.0278(6) 0.0216(5) -0.0048(5) 0.0147(5) -0.0015(5)
    C3 0.0282(6) 0.0220(6) 0.0217(6) 0.0010(5) 0.0129(5) 0.0031(4)
    C4 0.0213(6) 0.0201(6) 0.0199(5) 0.0014(4) 0.0107(4) -0.0008(4)
    C5 0.0187(5) 0.0153(5) 0.0208(5) -0.0009(4) 0.0112(4) -0.0020(4)
    C6 0.0320(7) 0.0160(5) 0.0347(6) 0.0045(5) 0.0208(6) 0.0022(5)
    C7 0.0236(6) 0.0221(6) 0.0280(6) 0.0057(5) 0.0147(5) 0.0018(5)
    C8 0.0171(5) 0.0191(5) 0.0185(5) -0.0013(4) 0.0083(4) -0.0032(4)
    C9 0.0171(5) 0.0175(5) 0.0157(5) -0.0020(4) 0.0082(4) -0.0026(4)
    C10 0.0181(5) 0.0157(5) 0.0180(5) -0.0003(4) 0.0109(4) 0.0006(4)
    C11 0.0169(5) 0.0164(5) 0.0175(5) -0.0005(4) 0.0100(4) 0.0015(4)
    C12 0.0207(6) 0.0186(5) 0.0191(5) -0.0012(4) 0.0109(4) -0.0023(4)
    C13 0.0228(6) 0.0194(5) 0.0226(5) 0.0038(4) 0.0146(5) 0.0014(4)
    C14 0.0147(5) 0.0222(6) 0.0205(5) 0.0027(4) 0.0094(4) 0.0049(4)
    C15 0.0177(5) 0.0187(5) 0.0174(5) -0.0013(4) 0.0088(4) 0.0013(4)
    C16 0.0177(5) 0.0293(6) 0.0213(5) -0.0015(5) 0.0074(5) -0.0023(5)
_geom_special_details
;
All e.s.d.'s (except the e.s.d. in the dihedral angle between two l.s. planes)
are estimated using the full covariance matrix. The cell e.s.d.'s are taken
into account individually in the estimation of e.s.d.'s in distances, angles
and torsion angles; correlations between e.s.d.'s in cell parameters are only
used when they are defined by crystal symmetry. An approximate (isotropic)
treatment of cell e.s.d.'s is used for estimating e.s.d.'s involving l.s.
planes.
;
loop_
    _geom_bond_atom_site_label_1
    _geom_bond_atom_site_label_2
    _geom_bond_site_symmetry_2
    _geom_bond_distance
    _geom_bond_publ_flag
    Cl1 C14 . 1.7528(13) ?
    N1 C6 . 1.4724(15) ?
    N1 C5 . 1.4744(15) ?
    N1 H2A . 0.909(16) ?
    N2 C11 . 1.3791(15) ?
    N2 C16 . 1.4529(16) ?
    N2 H1A . 0.837(17) ?
    C1 C2 . 1.3837(18) ?
    C1 C8 . 1.4003(16) ?
    C1 H1 . 0.9500 ?
    C2 C3 . 1.3910(18) ?
    C2 H2 . 0.9500 ?
    C3 C4 . 1.3898(17) ?
    C3 H3 . 0.9500 ?
    C4 C9 . 1.3966(16) ?
    C4 H4 . 0.9500 ?
    C5 C10 . 1.5136(15) ?
    C5 C9 . 1.5287(15) ?
    C5 H5 . 1.0000 ?
    C6 C7 . 1.5173(18) ?
    C6 H6A . 0.9900 ?
    C6 H6B . 0.9900 ?
    C7 C8 . 1.5112(16) ?
    C7 H7A . 0.9900 ?
    C7 H7B . 0.9900 ?
    C8 C9 . 1.4004(16) ?
    C10 C15 . 1.3887(16) ?
    C10 C11 . 1.4190(16) ?
    C11 C12 . 1.4059(15) ?
    C12 C13 . 1.3925(17) ?
    C12 H12 . 0.9500 ?
    C13 C14 . 1.3789(17) ?
    C13 H13 . 0.9500 ?
    C14 C15 . 1.3906(16) ?
    C15 H15 . 0.9500 ?
    C16 H16A . 0.9800 ?
    C16 H16B . 0.9800 ?
    C16 H16C . 0.9800 ?
loop_
    _geom_angle_atom_site_label_1
    _geom_angle_atom_site_label_2
    _geom_angle_atom_site_label_3
    _geom_angle_site_symmetry_1
    _geom_angle_site_symmetry_3
    _geom_angle
    _geom_angle_publ_flag
    C6 N1 C5 . . 109.58(9) ?
    C6 N1 H2A . . 109.7(10) ?
    C5 N1 H2A . . 107.7(10) ?
    C11 N2 C16 . . 120.25(10) ?
    C11 N2 H1A . . 112.1(11) ?
    C16 N2 H1A . . 116.1(11) ?
    C2 C1 C8 . . 121.22(11) ?
    C2 C1 H1 . . 119.4 ?
    C8 C1 H1 . . 119.4 ?
    C1 C2 C3 . . 119.79(11) ?
    C1 C2 H2 . . 120.1 ?
    C3 C2 H2 . . 120.1 ?
    C2 C3 C4 . . 119.57(11) ?
    C2 C3 H3 . . 120.2 ?
    C4 C3 H3 . . 120.2 ?
    C3 C4 C9 . . 121.04(11) ?
    C3 C4 H4 . . 119.5 ?
    C9 C4 H4 . . 119.5 ?
    N1 C5 C10 . . 111.69(9) ?
    N1 C5 C9 . . 109.42(9) ?
    C10 C5 C9 . . 113.04(9) ?
    N1 C5 H5 . . 107.5 ?
    C10 C5 H5 . . 107.5 ?
    C9 C5 H5 . . 107.5 ?
    N1 C6 C7 . . 108.48(10) ?
    N1 C6 H6A . . 110.0 ?
    C7 C6 H6A . . 110.0 ?
    N1 C6 H6B . . 110.0 ?
    C7 C6 H6B . . 110.0 ?
    H6A C6 H6B . . 108.4 ?
    C8 C7 C6 . . 111.76(10) ?
    C8 C7 H7A . . 109.3 ?
    C6 C7 H7A . . 109.3 ?
    C8 C7 H7B . . 109.3 ?
    C6 C7 H7B . . 109.3 ?
    H7A C7 H7B . . 107.9 ?
    C1 C8 C9 . . 118.98(11) ?
    C1 C8 C7 . . 120.05(10) ?
    C9 C8 C7 . . 120.97(10) ?
    C4 C9 C8 . . 119.39(10) ?
    C4 C9 C5 . . 119.93(10) ?
    C8 C9 C5 . . 120.60(10) ?
    C15 C10 C11 . . 119.86(10) ?
    C15 C10 C5 . . 118.31(10) ?
    C11 C10 C5 . . 121.83(10) ?
    N2 C11 C12 . . 121.72(10) ?
    N2 C11 C10 . . 119.99(10) ?
    C12 C11 C10 . . 118.28(10) ?
    C13 C12 C11 . . 121.27(11) ?
    C13 C12 H12 . . 119.4 ?
    C11 C12 H12 . . 119.4 ?
    C14 C13 C12 . . 119.21(11) ?
    C14 C13 H13 . . 120.4 ?
    C12 C13 H13 . . 120.4 ?
    C13 C14 C15 . . 121.10(11) ?
    C13 C14 Cl1 . . 119.33(9) ?
    C15 C14 Cl1 . . 119.56(9) ?
    C10 C15 C14 . . 120.22(11) ?
    C10 C15 H15 . . 119.9 ?
    C14 C15 H15 . . 119.9 ?
    N2 C16 H16A . . 109.5 ?
    N2 C16 H16B . . 109.5 ?
    H16A C16 H16B . . 109.5 ?
    N2 C16 H16C . . 109.5 ?
    H16A C16 H16C . . 109.5 ?
    H16B C16 H16C . . 109.5 ?
loop_
    _geom_torsion_atom_site_label_1
    _geom_torsion_atom_site_label_2
    _geom_torsion_atom_site_label_3
    _geom_torsion_atom_site_label_4
    _geom_torsion_site_symmetry_1
    _geom_torsion_site_symmetry_2
    _geom_torsion_site_symmetry_3
    _geom_torsion_site_symmetry_4
    _geom_torsion
    _geom_torsion_publ_flag
    C8 C1 C2 C3 . . . . -0.41(18) ?
    C1 C2 C3 C4 . . . . -0.20(18) ?
    C2 C3 C4 C9 . . . . 0.30(18) ?
    C6 N1 C5 C10 . . . . 176.42(10) ?
    C6 N1 C5 C9 . . . . -57.66(12) ?
    C5 N1 C6 C7 . . . . 71.95(13) ?
    N1 C6 C7 C8 . . . . -48.54(14) ?
    C2 C1 C8 C9 . . . . 0.93(17) ?
    C2 C1 C8 C7 . . . . -178.41(11) ?
    C6 C7 C8 C1 . . . . -163.97(11) ?
    C6 C7 C8 C9 . . . . 16.70(16) ?
    C3 C4 C9 C8 . . . . 0.22(17) ?
    C3 C4 C9 C5 . . . . -176.50(10) ?
    C1 C8 C9 C4 . . . . -0.82(16) ?
    C7 C8 C9 C4 . . . . 178.51(11) ?
    C1 C8 C9 C5 . . . . 175.88(10) ?
    C7 C8 C9 C5 . . . . -4.79(16) ?
    N1 C5 C9 C4 . . . . -158.88(10) ?
    C10 C5 C9 C4 . . . . -33.73(14) ?
    N1 C5 C9 C8 . . . . 24.44(14) ?
    C10 C5 C9 C8 . . . . 149.59(10) ?
    N1 C5 C10 C15 . . . . -126.07(11) ?
    C9 C5 C10 C15 . . . . 110.02(11) ?
    N1 C5 C10 C11 . . . . 54.53(14) ?
    C9 C5 C10 C11 . . . . -69.39(13) ?
    C16 N2 C11 C12 . . . . 12.46(16) ?
    C16 N2 C11 C10 . . . . -168.94(10) ?
    C15 C10 C11 N2 . . . . 178.75(10) ?
    C5 C10 C11 N2 . . . . -1.85(16) ?
    C15 C10 C11 C12 . . . . -2.59(16) ?
    C5 C10 C11 C12 . . . . 176.81(10) ?
    N2 C11 C12 C13 . . . . 179.92(10) ?
    C10 C11 C12 C13 . . . . 1.29(16) ?
    C11 C12 C13 C14 . . . . 0.99(17) ?
    C12 C13 C14 C15 . . . . -2.02(17) ?
    C12 C13 C14 Cl1 . . . . 176.31(9) ?
    C11 C10 C15 C14 . . . . 1.64(16) ?
    C5 C10 C15 C14 . . . . -177.78(10) ?
    C13 C14 C15 C10 . . . . 0.71(17) ?
    Cl1 C14 C15 C10 . . . . -177.62(8) ?
loop_
    _geom_hbond_atom_site_label_D
    _geom_hbond_atom_site_label_H
    _geom_hbond_atom_site_label_A
    _geom_hbond_site_symmetry_A
    _geom_hbond_distance_DH
    _geom_hbond_distance_HA
    _geom_hbond_distance_DA
    _geom_hbond_angle_DHA
    N2 H1A N1 . 0.837(17) 2.225(17) 2.9074(15) 138.8(15)
    C13 H13 Cg2 4_555 0.95 2.55 3.4307(12) 153.9
    C15 H15 Cg1 7_555 0.95 2.40 3.3495(15) 174.3
    C16 H16B Cg1 2_655 0.98 2.89 3.6381(19) 134.3
