# Supplementary material for: 4-Chloro-N-methyl-2-(1,2,3,4-tetra­hydro­isoquinolin-1-yl)aniline
Source: Acta Crystallogr Sect E Struct Rep Online. 2010 Nov 17;66(Pt 12):o3199. doi: 10.1107/S1600536810046568 (PMC3011792; doi:10.1107/S1600536810046568)
Supplement: Supplementary file 2 [file e-66-o3199-Isup2.hkl]

# 
# h,k,l, Fc-squared, Fo-squared, sigma(Fo-squared) and status flag 
# 
data_I
_shelx_title ' pv1006 in C2/c' 
_shelx_refln_list_code          4 
_shelx_F_calc_maximum      278.72 
_exptl_crystal_F_000      1152.00 
_reflns_d_resolution_high  0.7688 
 
loop_ 
 _symmetry_equiv_pos_as_xyz 
 'x, y, z' 
 '-x, y, -z+1/2' 
 'x+1/2, y+1/2, z' 
 '-x+1/2, y+1/2, -z+1/2' 
 '-x, -y, -z' 
 'x, -y, z-1/2' 
 '-x+1/2, -y+1/2, -z' 
 'x+1/2, -y+1/2, z-1/2' 
 
_cell_length_a    22.0552 
_cell_length_b     6.9269 
_cell_length_c    20.6988 
_cell_angle_alpha  90.000 
_cell_angle_beta  119.462 
_cell_angle_gamma  90.000 
 
_shelx_F_squared_multiplier     1.000 
 
loop_ 
 _refln_index_h 
 _refln_index_k 
 _refln_index_l 
 _refln_F_squared_calc 
 _refln_F_squared_meas 
 _refln_F_squared_sigma 
 _refln_observed_status 
   2   0   0     5762.68     6220.25    197.84 o 
   4   0   0    72307.72    64152.84   4125.88 o 
   6   0   0     7497.52     8169.87    109.39 o 
   8   0   0     1254.82     1630.93     23.44 o 
  10   0   0     4690.36     5300.82     72.37 o 
  12   0   0      146.14      252.12      8.71 o 
  14   0   0     3001.89     3037.39     76.89 o 
  16   0   0      597.58      635.21     24.08 o 
  18   0   0      525.14      562.37     17.01 o 
  20   0   0     1716.98     1570.19     48.85 o 
  22   0   0      155.02      150.29     11.72 o 
  24   0   0     1062.66      987.85     36.37 o 
   1   1   0      324.95      326.27      5.19 o 
   3   1   0      292.75      399.38      6.37 o 
   5   1   0     9753.61    10339.19    100.90 o 
   7   1   0      428.69      518.23      6.79 o 
   9   1   0    24352.24    26209.70    560.19 o 
  11   1   0     1050.64     1194.47     16.46 o 
  13   1   0     6471.56     6713.73     95.32 o 
  15   1   0       17.73       19.76      1.97 o 
  17   1   0     5534.91     5108.16     77.09 o 
  19   1   0     1109.30     1161.36     24.48 o 
  21   1   0      190.62      212.72     12.60 o 
  23   1   0     2325.06     2386.79     49.74 o 
   0   2   0    39188.61    39266.09    525.51 o 
   2   2   0     1921.15     1794.47     25.13 o 
   4   2   0    13451.88    13981.17    119.98 o 
   6   2   0     1744.25     1689.38     19.14 o 
   8   2   0      225.54      192.43      3.36 o 
  10   2   0     3262.87     3385.50     33.57 o 
  12   2   0      144.85      128.19      4.29 o 
  14   2   0      289.65      300.32      6.73 o 
  16   2   0     1691.20     1641.75     28.49 o 
  18   2   0     1302.22     1273.14     23.66 o 
  20   2   0      744.75      690.83     16.67 o 
  22   2   0      466.91      486.28     28.04 o 
  24   2   0       22.32       19.86      6.01 o 
   1   3   0        8.13       22.62      3.28 o 
   3   3   0      342.89      328.22      5.76 o 
   5   3   0      792.29      996.67     10.63 o 
   7   3   0      269.65      362.29      4.97 o 
   9   3   0      210.86      246.25     11.19 o 
  11   3   0      571.03      565.00      7.39 o 
  13   3   0     1562.59     1564.20     19.10 o 
  15   3   0     2118.80     2083.56     43.01 o 
  17   3   0       51.71       42.39      9.40 o 
  19   3   0      225.35      234.56     16.74 o 
  21   3   0       11.80       16.64      3.76 o 
  23   3   0     1176.17     1159.71     30.52 o 
   0   4   0      393.39      508.84      9.02 o 
   2   4   0      497.39      537.57      7.96 o 
   4   4   0      798.60      968.39     13.98 o 
   6   4   0      184.02      172.18      4.46 o 
   8   4   0     2536.76     2425.51     27.63 o 
  10   4   0      162.40      178.46      4.89 o 
  12   4   0     7952.57     7969.42    110.68 o 
  14   4   0      261.29      258.80     10.57 o 
  16   4   0      728.95      689.83     23.44 o 
  18   4   0        0.98        2.74      4.03 o 
  20   4   0       11.77       16.65      4.98 o 
  22   4   0      310.90      304.24     14.46 o 
   1   5   0     4361.61     4551.46     47.63 o 
   3   5   0     3332.82     3520.44     50.44 o 
   5   5   0     3103.68     3251.73     31.98 o 
   7   5   0       44.99       62.24      2.35 o 
   9   5   0      393.63      380.28      8.03 o 
  11   5   0      613.72      603.55     11.13 o 
  13   5   0       22.62       21.57      2.99 o 
  15   5   0      225.36      217.88     10.11 o 
  17   5   0      604.52      587.41     18.68 o 
  19   5   0       99.75      101.61     12.59 o 
   0   6   0     1486.84     1386.47     22.07 o 
   2   6   0       40.10       42.23      2.49 o 
   4   6   0      145.49      130.92      5.52 o 
   6   6   0      202.07      186.06      6.63 o 
   8   6   0      613.76      605.65     13.38 o 
  10   6   0     1301.69     1242.25     22.42 o 
  12   6   0     3198.05     3202.29     42.18 o 
  14   6   0      464.23      480.09     12.31 o 
  16   6   0       32.26       41.43      5.30 o 
  18   6   0      852.54      919.85     25.96 o 
   1   7   0     2448.48     2449.56     25.58 o 
   3   7   0     1735.87     1778.84     24.93 o 
   5   7   0      542.77      527.07     12.81 o 
   7   7   0      472.11      461.17     11.88 o 
   9   7   0      653.75      716.08     17.96 o 
  11   7   0     1430.47     1452.33     26.37 o 
  13   7   0      122.17      145.44      8.65 o 
  15   7   0     1143.44     1156.47     45.58 o 
   0   8   0      280.59      251.19     15.07 o 
   2   8   0        6.28       12.17      4.57 o 
   4   8   0       61.57       61.02      4.21 o 
   6   8   0      474.46      465.20     14.96 o 
   8   8   0      240.29      252.34      9.04 o 
  10   8   0       30.74       39.80      4.24 o 
 -25   1   1      136.30      194.32      9.76 o 
 -23   1   1       40.51       60.56      5.92 o 
 -21   1   1      580.35      547.05     14.42 o 
 -19   1   1       23.97       13.66      2.57 o 
 -17   1   1      657.76      639.91     14.02 o 
 -15   1   1      678.48      674.79     11.71 o 
 -13   1   1      330.12      269.13      4.29 o 
 -11   1   1      838.63      881.56     11.32 o 
  -9   1   1      634.78      662.59      8.64 o 
  -7   1   1     1991.03     1906.19     21.18 o 
  -5   1   1      117.04      139.69      2.57 o 
  -3   1   1     1001.55      923.71      9.71 o 
  -1   1   1    17454.62    17931.91    190.65 o 
   1   1   1       71.38       49.90      2.77 o 
   3   1   1    14162.28    15153.16    302.68 o 
   5   1   1     7428.09     7999.08     82.86 o 
   7   1   1     2131.94     2290.84     24.90 o 
   9   1   1     4413.50     4995.02     59.85 o 
  11   1   1      985.82     1157.13     16.00 o 
  13   1   1      253.88      252.18      7.11 o 
  15   1   1      323.08      325.98      8.75 o 
  17   1   1       27.73       39.90      3.79 o 
  19   1   1       80.34       74.91      4.70 o 
  21   1   1      445.04      474.29     12.63 o 
  23   1   1      547.80      611.51     27.58 o 
 -24   2   1      419.20      419.96     21.91 o 
 -22   2   1      801.26      801.58     31.54 o 
 -20   2   1       97.06       98.95      7.53 o 
 -18   2   1      803.03      879.68     17.94 o 
 -16   2   1     2263.12     2189.47     35.99 o 
 -14   2   1     2596.62     2660.14     30.58 o 
 -12   2   1     5016.05     5143.40     55.66 o 
 -10   2   1       12.39       23.70      2.69 o 
  -8   2   1     5062.88     5144.79     54.93 o 
  -6   2   1      351.32      306.60      4.08 o 
  -4   2   1     8687.75     8730.21     74.37 o 
  -2   2   1     1630.34     1725.96     21.06 o 
   0   2   1    20232.32    21102.26    190.36 o 
   2   2   1     8768.21     9325.19    107.98 o 
   4   2   1       13.08        5.95      0.82 o 
   6   2   1      642.70      612.38     10.77 o 
   8   2   1      117.31       98.41      2.11 o 
  10   2   1      171.36      152.39      3.17 o 
  12   2   1      745.45      709.13      9.91 o 
  14   2   1     5580.31     5455.00     67.77 o 
  16   2   1       57.83       37.93      3.39 o 
  18   2   1      112.54       83.88      4.85 o 
  20   2   1      842.91      787.86     17.36 o 
  22   2   1      152.79      191.18     11.45 o 
 -23   3   1     1721.40     1754.70     63.99 o 
 -21   3   1     1597.07     1611.60     37.48 o 
 -19   3   1      983.59      903.80     24.07 o 
 -17   3   1      638.69      630.76     18.36 o 
 -15   3   1     2918.57     2820.16     55.07 o 
 -13   3   1     7824.70     7948.44     84.30 o 
 -11   3   1      302.26      334.07      5.59 o 
  -9   3   1     5157.47     5202.55     50.68 o 
  -7   3   1     2120.79     2109.14     21.54 o 
  -5   3   1      162.13      254.70      5.65 o 
  -3   3   1    15413.01    15204.09    514.42 o 
  -1   3   1     1135.35     1362.62     14.25 o 
   1   3   1     8522.05     8728.85     79.94 o 
   3   3   1     1727.31     1852.25     26.91 o 
   5   3   1    11360.88    11453.52    161.70 o 
   7   3   1     1232.89     1220.22     22.51 o 
   9   3   1      556.77      576.68      7.35 o 
  11   3   1     1272.72     1274.18     14.25 o 
  13   3   1        2.89        2.28      3.65 o 
  15   3   1      178.79      176.48      8.72 o 
  17   3   1      226.39      222.76     10.19 o 
  19   3   1      536.60      509.49     16.93 o 
  21   3   1      420.19      400.32     15.07 o 
  23   3   1      582.86      559.67     26.25 o 
 -22   4   1      727.21      780.78     24.50 o 
 -20   4   1       92.92      100.67      7.58 o 
 -18   4   1     1958.22     1941.62     42.64 o 
 -16   4   1      952.51      900.99     23.68 o 
 -14   4   1        4.44       10.58      7.66 o 
 -12   4   1    14412.90    14613.66    183.93 o 
 -10   4   1      122.93      110.55      3.96 o 
  -8   4   1     4020.61     3914.00     42.75 o 
  -6   4   1     1321.22     1313.19     15.10 o 
  -4   4   1     4659.00     4942.11     46.66 o 
  -2   4   1      958.14     1134.89     32.59 o 
   0   4   1     1574.78     1582.69     15.11 o 
   2   4   1     5471.88     5511.28     51.73 o 
   4   4   1     1671.10     1902.53     24.75 o 
   6   4   1      377.10      260.78      4.16 o 
   8   4   1     2853.96     2946.10     32.99 o 
  10   4   1      370.25      348.63      8.80 o 
  12   4   1     4854.40     4836.26     59.17 o 
  14   4   1      146.25      150.30      9.55 o 
  16   4   1     1794.20     1658.34     37.14 o 
  18   4   1       36.66       33.23      4.92 o 
  20   4   1      760.54      729.17     22.01 o 
 -21   5   1      470.66      495.30     17.95 o 
 -19   5   1       56.24       54.08      6.12 o 
 -17   5   1      315.86      311.86     12.80 o 
 -15   5   1       55.21       42.46      5.10 o 
 -13   5   1      521.17      532.24     10.42 o 
 -11   5   1      310.22      303.68      7.22 o 
  -9   5   1      480.02      476.08     11.77 o 
  -7   5   1       42.47       43.05      3.76 o 
  -5   5   1     1627.42     1743.19     21.80 o 
  -3   5   1      955.69      988.49     17.37 o 
  -1   5   1       13.73       17.54      1.94 o 
   1   5   1     1648.18     1595.27     18.84 o 
   3   5   1       18.70       14.89      1.31 o 
   5   5   1     1094.13     1093.13     16.21 o 
   7   5   1     2316.65     2262.52     25.08 o 
   9   5   1      180.69      174.62      5.14 o 
  11   5   1     3990.77     4014.83     50.51 o 
  13   5   1     1615.21     1662.26     38.15 o 
  15   5   1        1.02        0.61      3.20 o 
  17   5   1        0.57       13.35      7.65 o 
  19   5   1       28.07       43.01      5.74 o 
 -18   6   1       22.57       24.94      4.53 o 
 -16   6   1        2.07        2.21      3.65 o 
 -14   6   1       38.59       37.29      3.73 o 
 -12   6   1        5.76        4.43      1.91 o 
 -10   6   1       27.56       25.32      3.17 o 
  -8   6   1        0.54        6.93      3.14 o 
  -6   6   1      252.21      234.24      7.44 o 
  -4   6   1       17.27       17.91      2.70 o 
  -2   6   1     1039.65     1010.94     15.02 o 
   0   6   1      342.58      346.61      6.01 o 
   2   6   1        8.18        7.15      1.61 o 
   4   6   1      593.42      588.90     12.80 o 
   6   6   1      311.77      323.62      9.02 o 
   8   6   1     1333.62     1291.43     22.93 o 
  10   6   1       94.31       77.32      4.56 o 
  12   6   1      819.51      815.77     17.18 o 
  14   6   1        1.18        6.27      3.69 o 
  16   6   1       83.23       89.68      7.00 o 
  18   6   1        0.00        2.34      2.78 o 
 -15   7   1       36.64       32.64      7.76 o 
 -13   7   1       41.85       37.70      5.31 o 
 -11   7   1     1805.96     1785.73     30.79 o 
  -9   7   1       10.13       16.78      3.40 o 
  -7   7   1      290.83      256.05      8.55 o 
  -5   7   1       48.08       53.55      5.11 o 
  -3   7   1     2909.92     2942.34     37.43 o 
  -1   7   1      771.66      773.00     10.66 o 
   1   7   1        0.47        2.59      3.80 o 
   3   7   1      296.07      299.47      9.02 o 
   5   7   1       14.03       17.71      2.90 o 
   7   7   1       66.94       74.63      4.84 o 
   9   7   1      299.80      327.42     12.25 o 
  11   7   1       29.29       25.34      3.45 o 
  13   7   1     1128.01     1130.98     44.21 o 
  15   7   1       91.02       87.28     12.02 o 
 -10   8   1       18.80       31.34      5.61 o 
  -8   8   1      519.48      562.67     16.80 o 
  -6   8   1      564.86      599.50     12.40 o 
  -4   8   1      760.54      814.30     14.85 o 
  -2   8   1     1164.29     1116.43     18.02 o 
   0   8   1       18.13       17.78      4.26 o 
   2   8   1      251.66      247.13      7.29 o 
   4   8   1      351.76      356.23      9.07 o 
   6   8   1       27.74       25.20      3.57 o 
   8   8   1      579.11      647.36     15.64 o 
  10   8   1       24.78       23.07      3.49 o 
 -24   0   2     3883.05     3889.07    106.68 o 
 -22   0   2      536.54      509.83     22.90 o 
 -20   0   2      248.13      355.66     17.65 o 
 -18   0   2        0.89       26.65      8.10 o 
 -14   0   2      825.34      764.46     15.72 o 
 -12   0   2     7016.88     7477.54    144.43 o 
 -10   0   2     7703.11     8488.36    139.13 o 
  -8   0   2    12015.95    12122.72    268.92 o 
  -2   0   2     2140.89     2238.35     29.08 o 
   0   0   2     3174.76     2955.42     50.06 o 
   2   0   2    25624.00    24477.86    409.71 o 
   4   0   2    12771.30    13744.79    227.96 o 
   6   0   2       11.04       23.81      2.02 o 
   8   0   2     4886.70     5447.20     93.17 o 
  10   0   2     7977.53     9141.45    154.69 o 
  12   0   2     1008.78      897.21     32.00 o 
  14   0   2      458.10      527.58     18.03 o 
  16   0   2     1847.22     1788.10     36.59 o 
  18   0   2     1620.03     1655.64     80.89 o 
  20   0   2      220.17      190.46     12.71 o 
  22   0   2      329.90      320.81     17.50 o 
 -25   1   2      168.52      168.49      9.19 o 
 -23   1   2        4.72        6.34      3.04 o 
 -21   1   2     1497.15     1455.44     29.93 o 
 -19   1   2       80.66       71.10      4.35 o 
 -17   1   2     2319.12     2244.17     40.24 o 
 -15   1   2      191.38      168.54      4.67 o 
 -13   1   2      564.26      529.42      7.88 o 
 -11   1   2     6834.89     7578.65     80.34 o 
  -9   1   2     4424.13     5051.63     53.94 o 
  -7   1   2     7817.45     8285.59    110.33 o 
  -5   1   2     1563.25     1552.52     18.74 o 
  -3   1   2      671.25      722.69     16.88 o 
  -1   1   2    17059.60    18033.47    163.77 o 
   1   1   2    22000.17    22993.09    331.01 o 
   3   1   2    22144.85    23220.32    247.78 o 
   5   1   2     4685.67     5084.13     53.35 o 
   7   1   2        6.71        8.33      2.14 o 
   9   1   2     1119.72     1087.52     13.26 o 
  11   1   2     1734.59     1606.38     22.12 o 
  13   1   2     1224.94     1210.49     18.06 o 
  15   1   2       58.10       59.42      3.64 o 
  17   1   2      346.77      395.45      8.88 o 
  19   1   2        2.70        4.88      4.22 o 
  21   1   2     1368.62     1458.92     27.39 o 
  23   1   2       39.78       51.40      5.48 o 
 -24   2   2       24.81       27.70      7.00 o 
 -22   2   2      356.81      354.89     23.78 o 
 -20   2   2      140.02      121.10      5.83 o 
 -18   2   2       10.56       21.46      2.85 o 
 -16   2   2       20.41       21.75      4.55 o 
 -14   2   2      749.81      722.08     11.79 o 
 -12   2   2     2310.73     2265.70     33.07 o 
 -10   2   2        5.66        3.25      0.72 o 
  -8   2   2     1304.32     1300.51     13.77 o 
  -6   2   2      147.94      163.09      3.76 o 
  -4   2   2      420.97      419.23     10.31 o 
  -2   2   2       11.31        8.77      0.82 o 
   0   2   2      657.68      646.35      8.41 o 
   2   2   2    15168.69    15978.76    146.75 o 
   4   2   2     1228.89     1365.35     36.83 o 
   6   2   2     1142.94     1144.96     13.47 o 
   8   2   2     3678.17     4072.15     43.63 o 
  10   2   2      180.01      243.06      4.25 o 
  12   2   2     2161.07     2060.02     32.66 o 
  14   2   2     1021.42      970.65     45.18 o 
  16   2   2     1017.01      929.12     18.32 o 
  18   2   2      470.65      493.05     13.77 o 
  20   2   2       15.68       14.06      2.70 o 
  22   2   2       20.25       13.44      5.67 o 
 -23   3   2      392.87      428.54     18.41 o 
 -21   3   2      443.41      433.79     15.66 o 
 -19   3   2        5.98        8.98      4.26 o 
 -17   3   2      406.22      384.63     13.40 o 
 -15   3   2       99.33      121.85      5.11 o 
 -13   3   2     4949.12     5007.60     61.59 o 
 -11   3   2      359.70      329.88      5.13 o 
  -9   3   2      154.86      162.51      2.96 o 
  -7   3   2      499.53      523.72      6.54 o 
  -5   3   2     6313.47     6980.51     69.60 o 
  -3   3   2      112.86      116.95      3.08 o 
  -1   3   2      213.50      207.03      3.20 o 
   1   3   2      733.01      812.90      8.96 o 
   3   3   2      504.00      604.53      6.93 o 
   5   3   2      450.41      545.32      7.52 o 
   7   3   2        0.77       -0.63      0.63 o 
   9   3   2       15.63       15.11      1.09 o 
  11   3   2     2268.35     2149.81     22.58 o 
  13   3   2      727.65      717.22     19.01 o 
  15   3   2      137.32      138.10      7.80 o 
  17   3   2       21.47       25.15      5.59 o 
  19   3   2        6.57        6.26      3.17 o 
  21   3   2       29.25       27.00      4.91 o 
 -22   4   2      160.09      206.24     10.83 o 
 -20   4   2      357.24      373.03     19.37 o 
 -18   4   2        0.00        5.33      4.19 o 
 -16   4   2     4478.26     4695.49     87.43 o 
 -14   4   2     2849.89     2912.90     44.60 o 
 -12   4   2     2015.01     2058.53     27.72 o 
 -10   4   2     1560.89     1521.39     21.17 o 
  -8   4   2       15.47       21.09      2.92 o 
  -6   4   2        3.07        5.97      1.14 o 
  -4   4   2      173.02      178.15      4.47 o 
  -2   4   2     1907.98     2064.56     19.34 o 
   0   4   2     1024.81     1203.21     12.75 o 
   2   4   2     1924.16     1886.47     19.23 o 
   4   4   2      484.04      460.67     17.30 o 
   6   4   2        0.89        3.66      1.02 o 
   8   4   2      502.31      460.11      7.31 o 
  10   4   2        2.57        3.24      1.83 o 
  12   4   2      121.93      116.02      5.11 o 
  14   4   2        6.15        1.83      3.50 o 
  16   4   2      849.59      812.23     22.34 o 
  18   4   2       12.62       11.88      3.58 o 
  20   4   2        2.65        4.57      3.20 o 
 -21   5   2      406.54      454.86     16.90 o 
 -19   5   2      227.29      230.39     11.08 o 
 -17   5   2       82.60       82.84      6.63 o 
 -15   5   2      258.80      243.91      8.11 o 
 -13   5   2        3.22        8.39      2.80 o 
 -11   5   2     2881.48     2934.56     38.21 o 
  -9   5   2     2730.54     2677.51     34.98 o 
  -7   5   2     4706.72     4813.78     58.88 o 
  -5   5   2      407.82      444.79      6.39 o 
  -3   5   2      590.68      530.50      9.51 o 
  -1   5   2      658.31      637.35      9.34 o 
   1   5   2      490.41      458.76      7.39 o 
   3   5   2      182.04      185.12      3.70 o 
   5   5   2       19.68       10.71      2.67 o 
   7   5   2      600.61      629.27      9.90 o 
   9   5   2     1149.46     1094.57     16.85 o 
  11   5   2     3157.17     3159.14     60.74 o 
  13   5   2      417.19      399.34     13.92 o 
  15   5   2        8.67       14.32      3.36 o 
  17   5   2     1862.20     1917.95     43.01 o 
  19   5   2       50.20       44.96      5.75 o 
 -18   6   2      853.91      869.22     24.72 o 
 -16   6   2     1014.90     1065.80     27.64 o 
 -14   6   2        3.06        9.34      2.03 o 
 -12   6   2     1039.41     1069.79     17.50 o 
 -10   6   2     1188.44     1121.68     20.70 o 
  -8   6   2       56.02       44.14      3.72 o 
  -6   6   2     1262.79     1247.32     22.09 o 
  -4   6   2        2.25        4.47      1.63 o 
  -2   6   2      918.66      898.40     11.21 o 
   0   6   2      161.55      155.19      4.35 o 
   2   6   2     2605.91     2643.57     29.79 o 
   4   6   2      292.45      307.45      6.04 o 
   6   6   2      223.18      207.57      7.09 o 
   8   6   2      515.55      522.04     12.17 o 
  10   6   2      543.26      538.20     10.74 o 
  12   6   2       92.60       89.50      4.99 o 
  14   6   2       66.64       74.71      6.23 o 
  16   6   2      338.87      373.24     14.53 o 
 -15   7   2      627.32      674.33     20.08 o 
 -13   7   2      131.90      125.99      6.15 o 
 -11   7   2     1830.38     1853.32     31.74 o 
  -9   7   2        0.22        4.72      3.35 o 
  -7   7   2     1426.84     1406.25     30.08 o 
  -5   7   2        2.38        1.85      1.91 o 
  -3   7   2      167.50      177.08      5.82 o 
  -1   7   2      264.63      277.99      5.80 o 
   1   7   2      660.75      667.50     11.73 o 
   3   7   2       17.31       27.19      8.00 o 
   5   7   2       33.89       29.76      3.80 o 
   7   7   2     1607.53     1640.73     28.55 o 
   9   7   2      307.07      319.58      9.71 o 
  11   7   2     1378.38     1277.65     30.45 o 
  13   7   2      230.69      290.53     19.71 o 
 -12   8   2      606.12      633.09     15.65 o 
 -10   8   2       16.09       19.30      6.70 o 
  -8   8   2      452.02      429.42     11.03 o 
  -6   8   2       57.50       60.19      4.13 o 
  -4   8   2     1660.56     1632.74     24.14 o 
  -2   8   2     2388.81     2449.17     34.95 o 
   0   8   2      115.04      108.85      7.76 o 
   2   8   2      311.04      327.27      8.53 o 
   6   8   2       10.51       14.19      4.65 o 
   8   8   2      532.62      606.71     14.96 o 
  10   8   2      197.49      237.51     15.41 o 
 -25   1   3     1351.74     1368.68     46.00 o 
 -23   1   3      169.88      171.72      9.06 o 
 -21   1   3     1805.99     1736.45     40.55 o 
 -19   1   3      255.44      290.49      8.81 o 
 -17   1   3        6.39       11.10      2.24 o 
 -15   1   3      381.14      339.89      5.28 o 
 -13   1   3       45.94       78.28      2.84 o 
 -11   1   3     2002.88     2221.37     25.19 o 
  -9   1   3     4426.62     4960.78     67.01 o 
  -7   1   3     6642.87     7303.11     97.84 o 
  -5   1   3      365.44      364.63      6.80 o 
  -3   1   3     3598.41     3963.34     39.63 o 
  -1   1   3    16179.33    16834.59    165.28 o 
   1   1   3    21921.79    22643.61    313.08 o 
   3   1   3    10043.83    10648.87    100.22 o 
   5   1   3     4639.83     4806.28     46.07 o 
   7   1   3     3378.56     3647.04     39.38 o 
   9   1   3       16.34       13.04      1.34 o 
  11   1   3     1918.76     1957.72     26.40 o 
  13   1   3     2061.53     1893.62     26.28 o 
  15   1   3        3.09       11.47      7.46 o 
  17   1   3       20.57       19.13      3.37 o 
  19   1   3       67.01       65.05      4.60 o 
  21   1   3      208.55      225.00      8.48 o 
  23   1   3       66.15       77.64      6.48 o 
 -24   2   3     1432.72     1497.98     50.60 o 
 -22   2   3        3.02        8.43      2.87 o 
 -20   2   3      379.51      376.19     10.61 o 
 -18   2   3      112.82      138.56      5.95 o 
 -16   2   3      577.56      616.91     10.86 o 
 -14   2   3     2009.21     2078.21     27.72 o 
 -12   2   3     2438.85     2416.22     29.28 o 
 -10   2   3     8141.93     9034.02     93.91 o 
  -8   2   3       39.05       33.74      1.82 o 
  -6   2   3     2936.26     2874.05     34.20 o 
  -4   2   3     3917.11     4283.40     44.98 o 
  -2   2   3    16765.34    17313.46    156.55 o 
   0   2   3     2194.43     2654.31     25.12 o 
   2   2   3      207.08      239.58      3.01 o 
   4   2   3      709.52      536.65      6.37 o 
   6   2   3     4197.87     4732.09     45.77 o 
   8   2   3     1334.05     1248.66     13.48 o 
  10   2   3     1097.23      994.90     14.67 o 
  12   2   3     2776.35     2714.82     41.74 o 
  14   2   3      496.53      437.50     12.55 o 
  16   2   3      151.08      147.42      6.02 o 
  18   2   3     4889.57     4727.76     71.31 o 
  20   2   3       18.02       29.19      6.62 o 
  22   2   3     1523.80     1636.62     38.58 o 
 -23   3   3     1465.66     1581.43     37.58 o 
 -21   3   3      555.85      574.40     24.12 o 
 -19   3   3     2595.99     2648.34     70.61 o 
 -17   3   3       49.96       46.25      4.93 o 
 -15   3   3     2104.96     2031.24     32.25 o 
 -13   3   3      642.62      678.32      9.89 o 
 -11   3   3     1302.62     1282.90     15.96 o 
  -9   3   3      910.10     1111.05     12.35 o 
  -7   3   3     1177.83     1106.93     12.39 o 
  -5   3   3     7524.24     7805.32     77.67 o 
  -3   3   3      970.16     1009.71     10.89 o 
  -1   3   3       30.56       10.45      1.67 o 
   1   3   3     1249.05     1289.63     12.34 o 
   3   3   3      304.75      279.17      5.12 o 
   5   3   3       82.37      135.61      2.92 o 
   7   3   3     2040.90     1868.69     21.48 o 
   9   3   3     5151.79     5033.24     54.01 o 
  11   3   3     1333.80     1259.56     21.68 o 
  13   3   3     8628.09     8411.90    118.33 o 
  15   3   3      512.34      440.80     14.56 o 
  17   3   3      997.59     1021.72     26.13 o 
  19   3   3      593.84      590.17     22.52 o 
  21   3   3      797.12      751.73     22.78 o 
 -22   4   3        9.75        7.15      5.21 o 
 -20   4   3     1942.81     1923.17     48.24 o 
 -18   4   3      239.16      223.38     10.40 o 
 -16   4   3      687.80      702.73     14.95 o 
 -14   4   3     3757.57     3828.26     48.17 o 
 -12   4   3     1977.29     1847.56     25.26 o 
 -10   4   3      513.29      533.51     11.07 o 
  -8   4   3      184.90      183.90      3.17 o 
  -6   4   3     1389.73     1271.65     14.71 o 
  -4   4   3     1365.93     1429.43     21.92 o 
  -2   4   3     5139.16     5144.14     48.52 o 
   0   4   3     5535.16     5662.05     53.12 o 
   2   4   3     3627.97     3730.91     35.83 o 
   4   4   3     1501.71     1463.74     16.83 o 
   6   4   3      116.90      114.51      3.62 o 
   8   4   3      445.13      405.62      9.39 o 
  10   4   3       97.83      104.17      3.42 o 
  12   4   3     1666.93     1547.74     33.84 o 
  14   4   3       13.27        4.23      2.89 o 
  16   4   3      700.08      638.19     19.22 o 
  18   4   3      777.34      744.13     21.98 o 
  20   4   3       15.70       16.70      4.09 o 
 -21   5   3      390.18      379.39     15.21 o 
 -19   5   3       60.53       54.25      5.98 o 
 -17   5   3       12.18        9.28      3.31 o 
 -15   5   3     1011.80      993.80     16.34 o 
 -13   5   3       25.94       26.41      2.60 o 
 -11   5   3     5304.87     5262.42     64.64 o 
  -9   5   3       53.91       75.49      4.47 o 
  -7   5   3     2739.59     2629.07     34.11 o 
  -5   5   3     2589.33     2775.45     29.94 o 
  -3   5   3      699.04      697.06     10.02 o 
  -1   5   3     1909.27     1777.59     20.71 o 
   1   5   3      447.24      523.02      8.06 o 
   3   5   3     1091.69     1049.43     12.16 o 
   5   5   3      273.90      273.22      5.16 o 
   7   5   3      800.65      804.71     13.19 o 
   9   5   3      766.48      753.01     12.81 o 
  11   5   3      658.65      640.51     13.99 o 
  13   5   3      722.14      684.52     19.67 o 
  15   5   3      150.69      147.83      8.53 o 
  17   5   3      664.15      663.56     20.68 o 
  19   5   3      707.37      810.47     32.11 o 
 -18   6   3       32.19       42.82      5.69 o 
 -16   6   3      115.25      124.63      6.07 o 
 -14   6   3      161.25      155.78      5.60 o 
 -12   6   3      121.59      130.15      5.88 o 
 -10   6   3     1974.26     1935.32     31.63 o 
  -8   6   3      394.40      349.61      9.48 o 
  -6   6   3     1792.10     1741.04     23.91 o 
  -4   6   3      377.22      360.99      6.08 o 
  -2   6   3      391.67      355.04      7.59 o 
   0   6   3      217.21      193.28      4.98 o 
   2   6   3        0.72        1.01      1.81 o 
   4   6   3        7.40       21.23      1.91 o 
   6   6   3      325.04      328.09      9.07 o 
   8   6   3        0.35        3.71      2.92 o 
  10   6   3        4.86        2.43      3.27 o 
  12   6   3      481.65      518.61     16.49 o 
  14   6   3        0.78        4.44      3.14 o 
  16   6   3       26.39       31.32      5.03 o 
 -15   7   3      373.92      416.11     31.12 o 
 -13   7   3      269.19      250.00      8.70 o 
 -11   7   3       49.54       56.60      4.63 o 
  -9   7   3      530.14      503.81     14.84 o 
  -7   7   3       92.20       80.65      4.28 o 
  -5   7   3       77.41       82.02      4.19 o 
  -3   7   3       22.17       25.82      2.82 o 
  -1   7   3     2438.78     2442.00     26.97 o 
   1   7   3     2165.73     2095.12     25.20 o 
   3   7   3      115.20      100.17      3.72 o 
   5   7   3      112.29      120.59      5.63 o 
   7   7   3       13.25       18.54      2.97 o 
   9   7   3      253.25      278.69      9.05 o 
  11   7   3      428.11      494.88     16.27 o 
  13   7   3      216.38      247.46     18.19 o 
 -12   8   3      177.78      170.64      8.67 o 
 -10   8   3       49.27       72.17      4.61 o 
  -8   8   3      146.28      148.07      5.92 o 
  -6   8   3      100.07       94.31      5.36 o 
  -4   8   3      634.44      610.43     12.21 o 
  -2   8   3      186.67      179.82      6.13 o 
   0   8   3      626.59      600.23     11.57 o 
   2   8   3      449.86      444.43     14.50 o 
   4   8   3      938.03      947.91     19.84 o 
   6   8   3       22.38       24.82      3.47 o 
   8   8   3       15.28       30.68      3.81 o 
 -26   0   4       17.20       20.16      5.63 o 
 -24   0   4     1363.74     1345.64     45.43 o 
 -22   0   4     1148.91     1166.90     40.18 o 
 -20   0   4       76.06       33.18      6.01 o 
 -18   0   4     6678.58     6368.20    139.25 o 
 -16   0   4       71.24       82.71      7.96 o 
 -14   0   4     1792.94     1658.90     35.65 o 
 -12   0   4    25621.67    29126.86    655.85 o 
 -10   0   4     6817.48     7391.94    120.03 o 
  -8   0   4     9789.45    10384.15    310.81 o 
  -6   0   4     6215.56     6171.28    138.11 o 
  -4   0   4      611.61      631.38      8.96 o 
  -2   0   4      332.85      284.06      6.27 o 
   0   0   4     8842.18     8441.45    141.34 o 
   2   0   4      330.18      430.42     34.53 o 
   4   0   4     2599.18     2535.71     82.87 o 
   6   0   4    15753.61    15322.73    298.14 o 
   8   0   4      537.36      498.59     11.89 o 
  10   0   4     9852.74    10143.49    171.64 o 
  12   0   4     3293.02     3023.57     55.66 o 
  14   0   4     3249.95     3280.77     60.93 o 
  16   0   4      214.10      171.62      7.94 o 
  18   0   4     3764.38     3737.60    115.59 o 
  20   0   4     1619.11     1714.13     55.40 o 
  22   0   4      907.66      997.51     36.30 o 
 -25   1   4      302.87      332.25     13.28 o 
 -23   1   4     1483.93     1400.09     32.80 o 
 -21   1   4      828.66      679.23     26.21 o 
 -19   1   4      547.96      569.53     13.22 o 
 -17   1   4      970.76      954.10     22.72 o 
 -15   1   4      692.82      716.05      9.08 o 
 -13   1   4      247.40      170.91      6.43 o 
 -11   1   4     1803.02     2140.60     30.43 o 
  -9   1   4      153.90      102.61      5.33 o 
  -7   1   4     3120.95     3198.24     53.33 o 
  -5   1   4    14982.62    15101.77    148.06 o 
  -3   1   4    66133.95    63044.02    533.02 o 
  -1   1   4    77683.86    70999.13   2142.00 o 
   1   1   4    66958.30    60994.38   1779.48 o 
   3   1   4     4144.06     4450.33     42.77 o 
   5   1   4    18773.28    19738.98    185.38 o 
   7   1   4     2750.18     2971.03     32.53 o 
   9   1   4     7107.54     7419.74     89.45 o 
  11   1   4     3571.80     3598.83     45.68 o 
  13   1   4      114.08       97.24      4.53 o 
  15   1   4     4251.79     4314.57     55.51 o 
  17   1   4       18.40       21.68      2.54 o 
  19   1   4     2087.50     2066.52     35.55 o 
  21   1   4      131.44      169.10      8.31 o 
 -26   2   4      282.43      241.14     16.51 o 
 -24   2   4     1118.82     1132.12     41.32 o 
 -22   2   4     4297.06     4273.70     65.98 o 
 -20   2   4      331.44      367.44     10.54 o 
 -18   2   4     4064.51     3890.80     59.27 o 
 -16   2   4     1266.46     1218.70     21.08 o 
 -14   2   4     3715.82     3704.38     46.53 o 
 -12   2   4     4341.45     4805.38     57.90 o 
 -10   2   4      201.94      285.66     11.84 o 
  -8   2   4     4588.04     4718.29     63.53 o 
  -6   2   4       60.48       59.54      2.98 o 
  -4   2   4        2.14       11.15      1.24 o 
  -2   2   4     5703.58     6048.81     83.08 o 
   0   2   4     1052.99     1002.19      9.59 o 
   2   2   4     7002.98     7714.29     80.87 o 
   4   2   4     5899.03     6937.91     66.15 o 
   6   2   4     9504.99    10445.51     99.05 o 
   8   2   4        3.98        4.53      0.68 o 
  10   2   4      848.18      777.63     12.70 o 
  12   2   4     4736.91     4678.56     58.69 o 
  14   2   4      169.92      169.96      5.24 o 
  16   2   4     1328.35     1202.81     22.57 o 
  18   2   4      276.51      303.55     16.86 o 
  20   2   4      180.29      186.40      9.81 o 
 -25   3   4       54.95       30.67      7.61 o 
 -23   3   4       20.15       24.30      4.55 o 
 -21   3   4      328.88      327.23     16.82 o 
 -19   3   4      274.40      261.44     11.33 o 
 -17   3   4      363.14      379.73      9.64 o 
 -15   3   4       51.33       57.67      3.55 o 
 -13   3   4      440.34      487.29      8.57 o 
 -11   3   4       70.71       73.54      2.56 o 
  -9   3   4     1765.54     1747.60     26.24 o 
  -7   3   4        7.01       21.98      3.08 o 
  -5   3   4     6800.32     7643.62     88.50 o 
  -3   3   4      832.98      900.78      9.90 o 
  -1   3   4     5044.69     5692.20     52.90 o 
   1   3   4     3391.63     3912.65     36.94 o 
   3   3   4     6859.61     8193.47     70.16 o 
   5   3   4      888.30      820.15     10.58 o 
   7   3   4      414.89      403.12      5.66 o 
   9   3   4        5.92        7.51      1.47 o 
  11   3   4      743.93      706.05     14.05 o 
  13   3   4     2208.06     2064.22     42.50 o 
  15   3   4     2226.48     2110.88     44.28 o 
  17   3   4      536.67      500.98     16.61 o 
  19   3   4      554.64      501.12     17.20 o 
  21   3   4       24.38       25.25      6.89 o 
 -24   4   4        0.05        4.26      4.57 o 
 -22   4   4        1.70        1.99      2.81 o 
 -20   4   4       68.85       76.23     10.31 o 
 -18   4   4      163.75      166.43      8.98 o 
 -16   4   4     1557.96     1520.30     26.38 o 
 -14   4   4      620.80      577.29     10.68 o 
 -12   4   4      293.31      297.35      6.80 o 
 -10   4   4      585.26      526.13      9.52 o 
  -8   4   4     2109.44     2261.37     22.48 o 
  -6   4   4      907.73      909.62     11.16 o 
  -4   4   4      113.81      136.35      2.88 o 
  -2   4   4      562.25      583.66      7.41 o 
   0   4   4     3079.97     3077.43     30.01 o 
   2   4   4      797.92      815.26      9.57 o 
   4   4   4     1374.05     1415.85     15.09 o 
   6   4   4     1211.28     1115.47     14.25 o 
   8   4   4        1.67        7.28      4.50 o 
  10   4   4      180.14      162.94      8.88 o 
  12   4   4      258.61      245.54     10.12 o 
  14   4   4       54.64       48.96      5.32 o 
  16   4   4      503.70      477.54     16.24 o 
  18   4   4      502.80      511.12     17.51 o 
 -21   5   4      109.20      138.16      8.93 o 
 -19   5   4      865.56      908.80     28.46 o 
 -17   5   4     1057.86     1060.22     20.87 o 
 -15   5   4        2.22        3.33      2.04 o 
 -13   5   4     1317.72     1276.92     23.17 o 
 -11   5   4     2448.23     2380.74     31.92 o 
  -9   5   4      268.98      205.56      6.61 o 
  -7   5   4     3717.07     3831.75     47.81 o 
  -5   5   4      637.53      596.57      7.32 o 
  -3   5   4      759.00      702.53     10.09 o 
  -1   5   4      273.83      280.28      5.49 o 
   1   5   4       10.54        4.32      1.02 o 
   3   5   4      202.51      192.21      3.86 o 
   5   5   4       12.15        8.01      2.04 o 
   7   5   4       35.89       36.09      2.11 o 
   9   5   4     4282.16     4144.99     60.82 o 
  11   5   4     1103.55      973.48     24.33 o 
  13   5   4       11.89       13.45      3.41 o 
  15   5   4      355.77      397.39     28.08 o 
  17   5   4      169.62      186.23     10.00 o 
 -20   6   4      115.38      130.04      8.58 o 
 -18   6   4       99.00      115.39     17.46 o 
 -14   6   4     1682.69     1698.16     25.21 o 
 -12   6   4      750.74      728.51     15.47 o 
 -10   6   4     2373.16     2333.23     36.84 o 
  -8   6   4      424.04      378.50     11.73 o 
  -6   6   4      397.22      398.06      8.56 o 
  -4   6   4       92.79      111.89      9.83 o 
  -2   6   4      477.56      444.46      7.89 o 
   0   6   4    11869.00    12213.08    126.25 o 
   2   6   4       80.18      103.12      3.55 o 
   4   6   4     1988.97     1899.89     22.43 o 
   6   6   4     1994.00     1872.32     30.56 o 
   8   6   4       97.69       78.41      6.64 o 
  10   6   4     3494.97     3564.65     54.36 o 
  12   6   4       54.03       49.87      5.33 o 
  14   6   4     1798.86     1967.61     43.77 o 
  16   6   4        8.14        6.39      3.25 o 
 -17   7   4      603.10      668.31     20.31 o 
 -15   7   4       10.19       18.49      4.59 o 
 -13   7   4      258.94      261.46      8.87 o 
 -11   7   4      429.48      405.24     19.29 o 
  -9   7   4      665.34      607.13     12.01 o 
  -7   7   4        6.62       10.59      3.24 o 
  -5   7   4      629.11      612.60     11.63 o 
  -3   7   4      495.16      525.64     10.41 o 
  -1   7   4     1103.16     1068.12     16.54 o 
   1   7   4      130.85      135.27      4.44 o 
   3   7   4       25.95       14.40      1.88 o 
   5   7   4      112.95      111.46      5.57 o 
   7   7   4        7.46       11.25      4.52 o 
   9   7   4      949.69      937.91     24.40 o 
  11   7   4      245.49      256.21     18.34 o 
  13   7   4      199.60      222.27     17.50 o 
 -12   8   4      528.85      565.97     12.40 o 
 -10   8   4     1114.38     1173.00     19.53 o 
  -8   8   4       60.57       75.62      6.43 o 
  -6   8   4      428.35      425.70      9.88 o 
  -4   8   4      671.56      719.39     13.57 o 
  -2   8   4      441.59      437.06      9.69 o 
   0   8   4      688.83      738.37     13.22 o 
   2   8   4       24.22       16.44      6.92 o 
   4   8   4      212.63      232.41      8.53 o 
   6   8   4      586.84      591.12     14.63 o 
   8   8   4       51.16       49.86      5.85 o 
 -27   1   5        0.20        3.67      2.95 o 
 -25   1   5      237.65      209.06     10.45 o 
 -23   1   5      268.95      253.62     11.15 o 
 -21   1   5      369.53      368.81     13.15 o 
 -19   1   5      308.40      265.39      8.33 o 
 -17   1   5     1472.49     1444.13     18.05 o 
 -15   1   5     1683.49     1754.98     20.54 o 
 -13   1   5     2588.07     2733.81     38.62 o 
 -11   1   5      552.75      605.16     10.05 o 
  -9   1   5       15.89       17.59      1.75 o 
  -7   1   5     1315.54     1328.32     22.76 o 
  -5   1   5     2918.65     3211.17     32.79 o 
  -3   1   5    35152.63    34864.47    294.97 o 
  -1   1   5     3241.09     3263.92     28.30 o 
   1   1   5     5580.62     6124.45     58.09 o 
   3   1   5      486.73      435.57      6.41 o 
   5   1   5     2894.09     3381.24     32.97 o 
   7   1   5       85.95       74.49      3.20 o 
   9   1   5      121.05      101.02      3.45 o 
  11   1   5     4498.37     4572.54     57.31 o 
  13   1   5     3388.91     3336.43     43.59 o 
  15   1   5      102.44      131.50      4.96 o 
  17   1   5        3.28        7.68      2.07 o 
  19   1   5      294.27      272.14      9.23 o 
  21   1   5       43.50       47.40      4.45 o 
 -26   2   5      973.55     1016.23     39.34 o 
 -24   2   5        0.41       16.89      6.09 o 
 -22   2   5     1763.54     1830.94     32.54 o 
 -20   2   5      314.88      317.74      9.64 o 
 -18   2   5      668.55      712.99     12.45 o 
 -16   2   5      544.70      539.22      9.98 o 
 -14   2   5       68.78       84.76      4.76 o 
 -12   2   5     2979.65     3064.72     53.30 o 
 -10   2   5     3822.35     4448.16     74.81 o 
  -8   2   5       60.49       16.90      2.42 o 
  -6   2   5    23474.54    25408.87    229.70 o 
  -4   2   5      966.32      960.14     10.94 o 
  -2   2   5      172.08      147.82      2.56 o 
   0   2   5     2535.86     2383.78     21.27 o 
   2   2   5    23213.82    25109.60    259.37 o 
   4   2   5     8101.02     8896.46     84.46 o 
   6   2   5    15958.08    16425.55    154.61 o 
   8   2   5      988.38     1097.66     12.20 o 
  10   2   5      101.07       97.52      3.59 o 
  12   2   5      325.07      318.37      7.23 o 
  14   2   5      209.41      183.44      5.56 o 
  16   2   5        4.43        6.14      3.03 o 
  18   2   5        3.03        5.52      2.32 o 
  20   2   5      713.94      690.33     21.03 o 
 -25   3   5      181.40      198.15     15.29 o 
 -23   3   5      695.34      736.54     34.97 o 
 -21   3   5       43.21       31.66      4.63 o 
 -19   3   5     1159.73     1117.26     27.52 o 
 -17   3   5      293.24      286.38      8.21 o 
 -15   3   5     6392.54     6631.21     80.92 o 
 -13   3   5     9348.08     9370.81    109.96 o 
 -11   3   5     3418.62     3538.18     49.60 o 
  -9   3   5     3206.68     3353.88     46.98 o 
  -7   3   5     2006.88     1759.44     18.82 o 
  -5   3   5      117.79       85.92      2.29 o 
  -3   3   5    13056.69    13525.66    123.21 o 
  -1   3   5        0.75       17.79      1.43 o 
   1   3   5     9849.27    10421.73     88.95 o 
   3   3   5     1180.67      918.73     10.50 o 
   5   3   5     1697.32     1729.26     18.24 o 
   7   3   5     5588.40     5736.65     55.79 o 
   9   3   5      356.17      330.90      6.79 o 
  11   3   5     5586.52     5462.80     91.93 o 
  13   3   5      323.88      316.11      8.73 o 
  15   3   5      612.82      611.29     18.23 o 
  17   3   5      920.07      820.14     22.86 o 
  19   3   5      232.93      246.96     11.64 o 
 -24   4   5      331.24      397.79     16.44 o 
 -22   4   5      666.58      626.90     20.06 o 
 -20   4   5       57.76       51.94      5.78 o 
 -18   4   5        8.79        6.98      2.28 o 
 -16   4   5     2580.31     2519.68     39.79 o 
 -14   4   5     2683.90     2808.10     36.64 o 
 -12   4   5     1447.36     1425.29     20.40 o 
 -10   4   5      160.87      155.86      5.22 o 
  -8   4   5      564.85      479.10     10.05 o 
  -6   4   5     3721.79     4128.82     43.13 o 
  -4   4   5      336.09      298.71      4.64 o 
  -2   4   5     1870.86     1807.88     20.87 o 
   0   4   5      736.61      653.62      8.11 o 
   2   4   5     3753.72     3701.83     38.76 o 
   4   4   5        1.19        7.01      1.55 o 
   6   4   5     3272.50     3240.97     40.81 o 
   8   4   5      634.05      583.61      8.85 o 
  10   4   5     1353.81     1381.37     23.77 o 
  12   4   5      234.75      216.77      9.61 o 
  14   4   5      501.69      517.80     16.58 o 
  16   4   5       83.46       81.31      6.78 o 
  18   4   5       32.49       31.47      5.06 o 
 -21   5   5      399.02      391.40     15.26 o 
 -19   5   5      760.34      793.95     22.94 o 
 -17   5   5      318.03      323.40      8.01 o 
 -15   5   5      426.43      424.80      9.27 o 
 -13   5   5      524.66      502.70     10.07 o 
 -11   5   5     1231.75     1172.77     18.01 o 
  -9   5   5      345.12      369.34      9.20 o 
  -7   5   5     1666.05     1583.56     19.29 o 
  -5   5   5       27.77       10.36      1.46 o 
  -3   5   5      509.45      473.25      7.71 o 
  -1   5   5       49.66       59.05      2.64 o 
   1   5   5      125.37      128.60      3.17 o 
   3   5   5        0.14        3.65      1.42 o 
   5   5   5       21.70       21.63      1.83 o 
   7   5   5     1113.27     1026.33     14.06 o 
   9   5   5      120.10      162.05      6.19 o 
  11   5   5      702.02      692.90     21.65 o 
  13   5   5      302.84      269.69     11.46 o 
  15   5   5       18.18       26.37      4.62 o 
  17   5   5       88.03       58.57      6.31 o 
 -20   6   5        2.44        6.56      3.39 o 
 -18   6   5      325.16      326.95     11.36 o 
 -16   6   5      436.10      440.79     10.06 o 
 -14   6   5       56.56       58.27      3.74 o 
 -12   6   5      279.74      281.08      8.65 o 
 -10   6   5        5.27       12.97      3.27 o 
  -8   6   5     2329.18     2194.56     29.04 o 
  -6   6   5       91.94       99.04      4.28 o 
  -4   6   5     1205.75     1141.69     20.13 o 
  -2   6   5        4.42        6.78      1.64 o 
   0   6   5       30.51       31.89      2.49 o 
   2   6   5      139.48       98.08      3.51 o 
   4   6   5       18.04       18.74      1.93 o 
   6   6   5        0.04        6.53      2.06 o 
   8   6   5      287.42      292.41     11.37 o 
  10   6   5      106.54      110.43     12.86 o 
  12   6   5       11.42        9.03      3.05 o 
  14   6   5      384.53      430.46     17.69 o 
 -17   7   5        3.41        7.07      5.25 o 
 -15   7   5      370.64      369.54     10.83 o 
 -13   7   5       68.81       76.88      5.85 o 
 -11   7   5       10.04       12.69      2.64 o 
  -9   7   5      377.67      349.92      8.63 o 
  -7   7   5       43.43       51.02      3.61 o 
  -5   7   5       74.27       66.45      3.88 o 
  -3   7   5      232.09      216.11      6.26 o 
  -1   7   5       32.51       41.01      3.18 o 
   1   7   5      808.19      767.36     16.09 o 
   3   7   5      194.97      162.26      5.54 o 
   5   7   5      256.44      260.00      8.48 o 
   7   7   5      125.63      115.51      5.67 o 
   9   7   5     1681.07     1805.52     63.54 o 
  11   7   5       75.19      107.29     12.63 o 
 -12   8   5       50.34       58.51      4.38 o 
 -10   8   5        0.23        2.67      3.12 o 
  -8   8   5      593.33      588.00     13.93 o 
  -6   8   5      516.12      521.66     11.14 o 
  -4   8   5     1224.16     1250.03     19.55 o 
  -2   8   5       14.45       11.98      2.35 o 
   0   8   5      155.87      174.03      5.79 o 
   2   8   5      133.34      135.65      7.61 o 
   4   8   5       44.03       52.78      4.49 o 
   6   8   5      228.77      238.95      8.65 o 
 -26   0   6      887.97      972.02     37.36 o 
 -24   0   6     1727.77     1599.41     52.20 o 
 -22   0   6     1116.84      913.73     33.71 o 
 -20   0   6     2300.01     2167.61     63.69 o 
 -18   0   6       54.59       71.54      3.48 o 
 -16   0   6     2090.23     2042.87     36.98 o 
 -14   0   6        0.66       10.88      2.43 o 
 -12   0   6    16383.04    17798.70    385.91 o 
 -10   0   6      709.97      610.26     12.18 o 
  -8   0   6     8664.57     9021.28    111.93 o 
  -6   0   6    17518.83    17665.22    222.08 o 
  -4   0   6     4941.42     5108.32     86.18 o 
  -2   0   6    17804.45    18209.53    301.31 o 
   0   0   6     1437.04     1570.94    130.84 o 
   2   0   6    13851.31    13669.60    195.08 o 
   4   0   6      118.75      145.64      4.16 o 
   6   0   6     1686.88     1420.10     34.85 o 
   8   0   6     1459.83     1371.55     27.14 o 
  10   0   6       53.27       48.58      5.44 o 
  12   0   6      297.54      308.47     10.22 o 
  14   0   6      480.61      454.36     13.63 o 
  16   0   6      114.63      107.83     10.20 o 
  18   0   6      130.33      150.23      8.18 o 
  20   0   6     1326.94     1621.84     37.02 o 
 -27   1   6       11.98        7.16      3.07 o 
 -25   1   6     1549.49     1557.81     36.53 o 
 -23   1   6        1.60        2.10      2.93 o 
 -21   1   6      124.51      170.95      8.69 o 
 -19   1   6      476.45      372.40      7.99 o 
 -17   1   6     1345.96     1324.20     17.28 o 
 -15   1   6     1378.86     1388.10     21.29 o 
 -13   1   6       44.49       88.41      5.83 o 
 -11   1   6    11615.02    12837.86    140.38 o 
  -9   1   6      271.49      306.81      4.38 o 
  -7   1   6    14239.40    14872.59    147.44 o 
  -5   1   6      423.90      424.99      5.03 o 
  -3   1   6     4771.40     4540.53     42.31 o 
  -1   1   6     1115.58     1001.67     10.52 o 
   1   1   6      166.76      128.17      2.47 o 
   3   1   6       18.38       70.30      1.58 o 
   5   1   6        3.72        9.42      1.16 o 
   7   1   6     4565.28     4744.25     58.29 o 
   9   1   6       12.29       18.94      1.87 o 
  11   1   6     9858.32     9724.55    117.39 o 
  13   1   6       23.35       22.34      2.43 o 
  15   1   6        1.32        3.38      1.96 o 
  17   1   6      745.38      757.30     14.40 o 
  19   1   6      728.53      723.96     16.78 o 
  21   1   6      119.89      129.61      6.53 o 
 -24   2   6        1.00        3.88      5.71 o 
 -22   2   6      263.18      273.37      9.21 o 
 -20   2   6      162.93      138.33      6.27 o 
 -18   2   6      415.28      363.86      8.03 o 
 -16   2   6     1962.46     2020.96     31.71 o 
 -14   2   6     1858.75     1908.09     35.25 o 
 -12   2   6     2539.50     2543.07     66.28 o 
 -10   2   6      573.04      715.06     18.68 o 
  -6   2   6     3082.09     3024.54     31.19 o 
  -4   2   6    10200.05    11078.86    100.88 o 
  -2   2   6    11624.39    12137.33    102.92 o 
   0   2   6     5629.85     6250.90     53.64 o 
   2   2   6      454.06      378.30      6.29 o 
   4   2   6    11022.92    12438.44    117.53 o 
   6   2   6      128.89      174.26      3.77 o 
   8   2   6       56.96      100.79      3.50 o 
  10   2   6      363.29      345.41      7.35 o 
  12   2   6      264.63      256.40      6.47 o 
  14   2   6      349.61      324.04      7.83 o 
  16   2   6     1993.25     1979.67     28.97 o 
  18   2   6      193.64      160.63      8.89 o 
  20   2   6      645.64      587.97     34.43 o 
 -25   3   6     1016.32     1077.26     41.39 o 
 -23   3   6       63.61       80.28      7.07 o 
 -21   3   6      380.52      360.04     22.30 o 
 -19   3   6      574.16      538.37     12.44 o 
 -17   3   6     1606.35     1695.52     28.34 o 
 -15   3   6        4.19       17.20      6.73 o 
 -13   3   6       48.02       70.46      4.47 o 
 -11   3   6      278.01      316.20      7.32 o 
  -9   3   6      267.37      264.24      6.36 o 
  -7   3   6      201.50      250.66      3.91 o 
  -5   3   6     2711.26     3050.95     29.45 o 
  -3   3   6     2927.51     3406.91     32.56 o 
  -1   3   6       20.37       22.10      1.29 o 
   1   3   6      104.52      115.46      2.40 o 
   3   3   6       19.29       14.61      1.23 o 
   5   3   6      831.64      875.50     10.30 o 
   7   3   6     3707.62     4051.28     40.24 o 
   9   3   6        8.18       11.73      1.68 o 
  11   3   6      206.21      195.42      6.50 o 
  13   3   6       13.86       17.91      6.75 o 
  15   3   6       59.58       48.52      5.36 o 
  17   3   6       89.69       75.61      6.60 o 
  19   3   6       45.63       35.96      5.39 o 
 -24   4   6      545.82      591.84     19.85 o 
 -22   4   6       11.65       13.85      3.63 o 
 -20   4   6      128.86      124.58      9.74 o 
 -18   4   6     1796.39     1786.58     30.48 o 
 -16   4   6       76.08       66.95      4.38 o 
 -14   4   6     1571.09     1488.35     21.53 o 
 -12   4   6      701.26      694.89     13.46 o 
 -10   4   6      451.29      383.16      8.83 o 
  -8   4   6     1448.04     1438.11     19.15 o 
  -6   4   6       56.13       42.33      2.89 o 
  -4   4   6      519.49      516.34      8.67 o 
  -2   4   6      134.13      126.55      2.91 o 
   0   4   6     1623.66     1634.31     15.93 o 
   2   4   6      845.79      836.40      9.92 o 
   4   4   6        0.65        1.98      2.89 o 
   6   4   6     1301.76     1313.78     21.60 o 
   8   4   6      929.08      861.42     13.70 o 
  10   4   6      387.14      361.92      9.31 o 
  12   4   6       89.76       81.96      8.10 o 
  14   4   6       11.21        9.46      3.69 o 
  16   4   6      483.67      518.18     19.56 o 
  18   4   6       25.11       40.03      5.67 o 
 -23   5   6      383.52      450.44     17.05 o 
 -21   5   6      830.89      855.19     24.70 o 
 -19   5   6     1010.99     1080.19     21.61 o 
 -17   5   6     2134.94     2149.29     35.94 o 
 -15   5   6      974.62      974.61     16.26 o 
 -13   5   6      243.87      225.88      6.32 o 
 -11   5   6       41.38       29.98      2.67 o 
  -9   5   6        0.56        4.71      1.11 o 
  -7   5   6      412.28      407.71      8.17 o 
  -5   5   6       61.19       58.46      2.99 o 
  -3   5   6       75.03       78.92      2.93 o 
  -1   5   6     9742.68     9893.73     99.53 o 
   1   5   6     4209.36     4116.64     40.03 o 
   3   5   6     1378.74     1385.42     16.87 o 
   5   5   6      246.14      171.17      4.35 o 
   7   5   6      278.03      314.42      7.19 o 
   9   5   6       88.89       89.92      8.45 o 
  11   5   6      124.50      122.34      8.86 o 
  13   5   6      193.29      170.64     13.66 o 
  15   5   6      173.10      168.43      9.52 o 
 -20   6   6       26.56       22.74      4.57 o 
 -18   6   6      496.22      504.46     13.42 o 
 -16   6   6      591.97      578.75     11.91 o 
 -14   6   6      426.69      426.61     11.10 o 
 -12   6   6     1320.10     1306.26     19.73 o 
 -10   6   6     5384.20     5220.48     61.84 o 
  -8   6   6     3198.60     3045.58     38.14 o 
  -6   6   6     5100.51     5119.84     60.16 o 
  -4   6   6      785.98      759.31     12.59 o 
  -2   6   6      703.25      726.00     10.97 o 
   0   6   6     1437.62     1396.06     17.72 o 
   2   6   6      263.25      191.31      5.82 o 
   4   6   6      661.15      696.19     10.48 o 
   6   6   6        1.03       11.85      2.03 o 
   8   6   6     4442.16     4424.51     80.17 o 
  10   6   6     1075.48      988.90     46.76 o 
  12   6   6        9.11       13.21      4.95 o 
  14   6   6      486.42      487.26     17.14 o 
 -17   7   6     1765.97     1800.20     37.13 o 
 -15   7   6       53.98       61.04      4.26 o 
 -13   7   6      989.08     1020.90     17.34 o 
 -11   7   6      749.64      716.74     13.47 o 
  -9   7   6       77.57       56.83      3.84 o 
  -7   7   6      121.44      125.26      4.97 o 
  -5   7   6     1859.78     1805.58     30.65 o 
  -3   7   6        0.48        4.61      2.17 o 
  -1   7   6     4325.09     4292.22     51.51 o 
   1   7   6       70.43       82.45      3.61 o 
   3   7   6      576.98      582.35      9.72 o 
   5   7   6        0.54        4.49      3.04 o 
   7   7   6      239.79      257.60     10.99 o 
   9   7   6       18.77       40.56      8.37 o 
  11   7   6      262.75      332.53     21.69 o 
 -12   8   6       47.57       60.42      4.41 o 
  -8   8   6       57.46       60.78      4.18 o 
  -6   8   6       93.39       85.35      4.62 o 
  -4   8   6        6.70        8.41      2.29 o 
  -2   8   6       38.33       43.00      3.44 o 
   0   8   6        3.24        2.18      2.45 o 
   2   8   6      137.12      160.07      8.31 o 
   4   8   6       14.58       29.63      3.65 o 
   6   8   6       18.56       24.20      5.40 o 
 -27   1   7      292.37      292.69     12.89 o 
 -25   1   7      340.11      316.00     12.96 o 
 -23   1   7       82.70       58.33      6.06 o 
 -21   1   7      318.00      345.43     12.95 o 
 -19   1   7        6.81       16.38      1.68 o 
 -17   1   7      512.63      471.28     23.31 o 
 -15   1   7      622.92      584.53     13.21 o 
 -13   1   7      689.76      728.34      9.62 o 
 -11   1   7     2252.62     2183.39     28.09 o 
  -9   1   7      605.82      600.32      8.09 o 
  -7   1   7      556.56      561.22      6.94 o 
  -5   1   7    11545.76    12034.10    110.32 o 
  -3   1   7    16431.35    17315.22    157.69 o 
  -1   1   7       42.82       28.63      1.43 o 
   1   1   7      276.47      302.39      4.55 o 
   3   1   7     3928.65     4287.63     45.88 o 
   5   1   7      161.19      172.09      4.17 o 
   7   1   7     1222.89     1324.71     18.68 o 
   9   1   7        0.26        2.90      2.69 o 
  11   1   7       22.93       21.04      2.32 o 
  13   1   7      285.58      267.59      9.12 o 
  15   1   7     2120.41     2120.74     30.62 o 
  17   1   7      333.75      322.34      8.62 o 
  19   1   7     1203.65     1205.86     24.16 o 
 -26   2   7       34.86       54.25      9.21 o 
 -24   2   7     3211.52     3323.23     66.29 o 
 -22   2   7     1173.08     1182.62     23.26 o 
 -20   2   7     3054.31     2936.84     39.34 o 
 -18   2   7      669.96      667.36     14.07 o 
 -16   2   7       34.59       45.27      3.67 o 
 -14   2   7     4995.70     5124.69     86.57 o 
 -12   2   7    12870.40    14538.00    235.51 o 
 -10   2   7     2077.57     2096.28     28.94 o 
  -8   2   7    12907.69    15052.20    163.10 o 
  -6   2   7     1616.77     1412.75     23.31 o 
  -4   2   7     2967.12     2962.85     26.42 o 
  -2   2   7     2436.27     2422.65     21.83 o 
   0   2   7      702.14      635.03     10.17 o 
   2   2   7      563.25      617.30      7.43 o 
   4   2   7     1557.09     1405.65     15.01 o 
   6   2   7      544.23      633.61      7.83 o 
   8   2   7     1008.74      965.74     14.80 o 
  10   2   7     2614.74     2597.89     34.59 o 
  12   2   7     2179.43     2170.60     30.22 o 
  14   2   7        0.65        8.61      3.05 o 
  16   2   7      295.63      315.31      8.29 o 
  18   2   7      876.75      846.34     23.77 o 
 -25   3   7     1191.29     1229.07     45.28 o 
 -23   3   7     1965.11     1962.19     73.89 o 
 -21   3   7      378.66      439.31     15.22 o 
 -19   3   7     2454.98     2476.46     39.24 o 
 -17   3   7      457.70      418.05     10.40 o 
 -15   3   7     7996.49     8016.23    133.94 o 
 -13   3   7      232.03      267.67      8.64 o 
 -11   3   7     1964.63     1888.94     36.25 o 
  -9   3   7     1608.40     1685.95     21.26 o 
  -7   3   7     1038.43      855.69      9.74 o 
  -5   3   7    16555.41    17761.60    161.26 o 
  -3   3   7     5105.11     5335.67     50.06 o 
  -1   3   7     5785.22     5290.50     46.24 o 
   1   3   7      778.05      864.51     10.13 o 
   3   3   7      333.22      424.32      6.62 o 
   5   3   7     1286.27     1302.45     14.50 o 
   7   3   7        3.49        6.11      1.39 o 
   9   3   7        0.63       11.49      8.10 o 
  11   3   7       64.43       45.16      3.44 o 
  13   3   7     1324.88     1244.88     23.00 o 
  15   3   7       13.99       15.97      3.84 o 
  17   3   7      174.07      141.22      8.51 o 
 -24   4   7     2491.02     2733.76     57.92 o 
 -22   4   7       16.01       16.87      4.72 o 
 -20   4   7     2086.67     2154.54     43.40 o 
 -18   4   7      223.49      241.03      8.69 o 
 -16   4   7      515.58      494.92     11.93 o 
 -14   4   7     1213.62     1146.18     19.84 o 
 -12   4   7     1035.43     1056.56     18.34 o 
 -10   4   7     1455.73     1317.32     18.10 o 
  -8   4   7      402.76      391.64      7.43 o 
  -6   4   7     4201.06     4277.44     42.07 o 
  -4   4   7     3553.93     3509.86     34.17 o 
  -2   4   7     2786.63     2559.63     31.90 o 
   0   4   7       63.84       72.64      2.48 o 
   2   4   7      574.17      522.59      7.04 o 
   4   4   7      873.08      918.30     14.01 o 
   6   4   7        0.94       13.27      1.45 o 
   8   4   7     3111.36     2796.76     43.01 o 
  10   4   7       26.25       22.81      3.94 o 
  12   4   7      911.67      823.81     22.16 o 
  14   4   7      380.84      387.38     14.29 o 
  16   4   7       11.64       17.87      5.21 o 
 -23   5   7      183.90      210.30     11.27 o 
 -21   5   7      358.77      372.87     22.07 o 
 -19   5   7       69.90       62.43      4.78 o 
 -17   5   7     1131.06     1121.99     21.90 o 
 -15   5   7     1032.90     1046.92     17.17 o 
 -13   5   7      203.30      180.71      6.31 o 
 -11   5   7     4180.31     3874.99     46.59 o 
  -9   5   7       98.80       88.09      3.85 o 
  -7   5   7     1957.05     1825.82     24.01 o 
  -5   5   7      697.37      629.11     10.53 o 
  -3   5   7       79.72       76.71      2.98 o 
  -1   5   7     3615.18     3634.51     38.94 o 
   1   5   7      846.39      716.05      9.31 o 
   3   5   7      956.20      945.25     13.10 o 
   5   5   7      783.71      691.54     10.56 o 
   7   5   7      234.76      222.45      5.96 o 
   9   5   7      492.90      549.40     12.65 o 
  11   5   7       22.45       20.69      3.95 o 
  13   5   7     1135.11     1167.34     29.43 o 
  15   5   7        0.97        3.58      3.88 o 
 -20   6   7       23.32       30.42      3.74 o 
 -18   6   7       15.30       24.75      2.96 o 
 -16   6   7       28.41       35.28      3.56 o 
 -14   6   7      124.76      130.10      5.19 o 
 -12   6   7      202.53      188.36      6.06 o 
 -10   6   7      324.93      292.90      7.40 o 
  -8   6   7      103.71      112.01      4.67 o 
  -6   6   7      864.23      813.24     13.48 o 
  -4   6   7      129.82      121.29      4.45 o 
  -2   6   7     2068.29     1909.08     22.89 o 
   0   6   7      778.31      706.95     10.74 o 
   2   6   7        3.76        1.68      2.47 o 
   4   6   7      850.24      764.70     13.29 o 
   6   6   7        4.04        3.34      2.12 o 
   8   6   7      166.67      141.70      7.99 o 
  10   6   7        4.10       12.87      3.39 o 
  12   6   7      404.58      486.44     16.65 o 
 -17   7   7      110.10      136.37      5.85 o 
 -15   7   7      217.74      214.26      7.05 o 
 -13   7   7       18.64       10.63      3.87 o 
 -11   7   7       38.53       28.54      3.99 o 
  -9   7   7       88.86       86.69      4.38 o 
  -7   7   7      344.74      326.08      8.06 o 
  -5   7   7      752.26      716.50     12.86 o 
  -3   7   7      348.88      353.46      8.13 o 
  -1   7   7        2.53        5.83      2.93 o 
   1   7   7        5.12        3.87      1.56 o 
   3   7   7      163.40      147.88      4.52 o 
   5   7   7        9.51       10.21      3.14 o 
   7   7   7       46.61       46.44      5.39 o 
   9   7   7      335.65      367.30     22.68 o 
 -12   8   7       35.08       42.61      3.85 o 
 -10   8   7      372.19      376.63      9.51 o 
  -8   8   7        0.66        4.17      2.59 o 
  -6   8   7       78.40       75.78      4.34 o 
  -4   8   7       70.83       71.20      4.22 o 
  -2   8   7       19.99       16.77      2.60 o 
   0   8   7        0.24        6.30      2.36 o 
   2   8   7       26.44       20.68      6.81 o 
   4   8   7      408.91      483.83     13.01 o 
 -28   0   8     2837.84     3262.37     95.12 o 
 -26   0   8      422.80      419.96     22.22 o 
 -24   0   8     2825.55     2764.03     80.89 o 
 -22   0   8       17.78       46.72      7.38 o 
 -20   0   8      569.61      568.95     18.26 o 
 -18   0   8      608.62      523.75     16.59 o 
 -16   0   8     1655.27     1624.74     42.42 o 
 -14   0   8      615.75      633.02     10.19 o 
 -12   0   8       53.11       61.91      6.20 o 
 -10   0   8     4969.09     5085.36     64.19 o 
  -8   0   8      377.90      337.53      8.73 o 
  -6   0   8     8649.78     8569.01    115.06 o 
  -4   0   8    13977.14    14004.58    325.87 o 
  -2   0   8       40.16       25.26      3.42 o 
   0   0   8    18136.92    17835.23    236.61 o 
   2   0   8      238.00      332.50      7.81 o 
   4   0   8     2149.24     2177.88     30.93 o 
   6   0   8     2837.73     2763.74     50.14 o 
   8   0   8     1598.80     1506.22     30.10 o 
  10   0   8     9502.66     9257.68    158.60 o 
  12   0   8      640.86      628.49     16.72 o 
  14   0   8     1774.38     1738.52     36.69 o 
  16   0   8      757.13      776.40     20.87 o 
  18   0   8     3141.11     3170.99     62.84 o 
 -27   1   8     1434.06     1455.97     35.59 o 
 -25   1   8       18.71       17.22      3.86 o 
 -23   1   8     3770.06     3693.60     72.36 o 
 -21   1   8     1290.84     1149.03     28.00 o 
 -19   1   8     6128.91     6484.19    105.30 o 
 -17   1   8     8524.44     8578.94    137.42 o 
 -15   1   8     2850.99     2447.87    176.80 o 
 -13   1   8    12735.33    13167.94    125.50 o 
 -11   1   8      680.49      718.23      8.14 o 
  -7   1   8     7091.88     7456.91     69.17 o 
  -5   1   8     2321.40     2725.22     28.17 o 
  -3   1   8     6758.29     6870.13     72.32 o 
  -1   1   8      401.22      367.43      6.19 o 
   1   1   8     2536.05     2379.55     26.29 o 
   3   1   8     4385.34     4677.75     50.15 o 
   5   1   8      843.82      816.06     10.46 o 
   7   1   8     4150.69     4072.92     51.00 o 
   9   1   8     2926.00     2845.61     37.34 o 
  11   1   8      325.41      292.31      7.16 o 
  13   1   8       76.44       67.68      4.26 o 
  15   1   8      695.57      673.67     13.20 o 
  17   1   8      125.08      118.01      5.17 o 
  19   1   8      980.31     1121.56     27.64 o 
 -26   2   8      278.87      338.24     20.32 o 
 -24   2   8     2228.01     2208.57     77.58 o 
 -22   2   8        3.59        5.57      2.29 o 
 -20   2   8     1633.48     1548.65     23.06 o 
 -18   2   8       62.57       57.97      4.22 o 
 -16   2   8      221.69      213.21      7.55 o 
 -14   2   8       16.89       18.26      2.60 o 
 -12   2   8     2192.80     2166.03     30.13 o 
 -10   2   8     1411.57     1447.20     20.94 o 
  -8   2   8     4149.61     4628.72     47.55 o 
  -6   2   8     9382.59    10219.37     87.29 o 
  -4   2   8     2894.33     2882.94     25.85 o 
  -2   2   8     1699.28     1661.93     15.56 o 
   0   2   8    10605.28    11753.79    122.73 o 
   2   2   8     1347.69     1353.14     14.52 o 
   4   2   8     5191.72     5412.21     52.48 o 
   6   2   8    13847.81    14377.28    170.53 o 
   8   2   8      739.57      765.08     12.61 o 
  10   2   8     1990.29     1874.55     26.34 o 
  12   2   8     1618.01     1501.59     22.52 o 
  14   2   8        1.12        4.89      2.74 o 
  16   2   8     1983.01     1967.87     40.96 o 
  18   2   8        5.53        9.04      3.65 o 
 -23   3   8      141.00      115.94     16.82 o 
 -21   3   8      821.92      763.24     16.16 o 
 -19   3   8       18.64       22.06      3.08 o 
 -17   3   8     5744.88     5512.02     94.67 o 
 -15   3   8      433.69      410.87     11.77 o 
 -13   3   8      741.68      705.85     21.76 o 
 -11   3   8      111.79       88.44      3.17 o 
  -9   3   8      908.14      973.22     12.23 o 
  -7   3   8      932.40      870.79     10.58 o 
  -5   3   8       43.66       50.37      3.91 o 
  -3   3   8     6418.45     6759.84     58.69 o 
  -1   3   8      293.46      303.12      4.28 o 
   1   3   8       73.71       92.48      2.41 o 
   3   3   8      850.42      880.73     10.51 o 
   5   3   8      957.01     1031.62     12.07 o 
   7   3   8      694.86      832.29     26.50 o 
   9   3   8      287.14      274.84      6.66 o 
  11   3   8       34.92       55.15      4.73 o 
  13   3   8      296.35      275.01     12.40 o 
  15   3   8      448.63      407.17     14.79 o 
  17   3   8      109.92      124.23     13.89 o 
 -24   4   8      144.89      162.19      9.79 o 
 -22   4   8      518.15      520.46     17.70 o 
 -20   4   8       90.40       84.83      5.97 o 
 -18   4   8     1966.52     1952.71     32.77 o 
 -16   4   8      545.60      524.49     14.73 o 
 -14   4   8       19.91       20.54      2.96 o 
 -12   4   8        5.11       11.14      1.81 o 
 -10   4   8       18.65        4.70      1.48 o 
  -8   4   8     1249.80     1164.69     14.49 o 
  -6   4   8       40.23       46.97      1.90 o 
  -4   4   8        6.90       15.60      2.41 o 
  -2   4   8     1533.38     1409.77     15.33 o 
   0   4   8      518.25      570.66      7.00 o 
   2   4   8        0.02        1.33      1.00 o 
   4   4   8      209.38      177.03      4.82 o 
   6   4   8        2.66        4.31      3.27 o 
   8   4   8       65.76       75.75     11.29 o 
  10   4   8      119.21      125.09      5.56 o 
  12   4   8        1.64        4.11      4.11 o 
  14   4   8        0.54        0.99      3.96 o 
  16   4   8       79.20       86.22      7.33 o 
 -23   5   8      139.09      147.42     13.51 o 
 -21   5   8      691.51      710.61     16.57 o 
 -19   5   8      471.32      459.52     12.41 o 
 -17   5   8       19.52       24.90      4.72 o 
 -15   5   8      915.67      878.87     13.22 o 
 -13   5   8      383.92      427.86      8.90 o 
 -11   5   8      909.25      863.48     13.87 o 
  -9   5   8     2183.17     2238.27     28.77 o 
  -7   5   8     2801.11     2769.42     34.21 o 
  -5   5   8      937.55      882.12     13.43 o 
  -3   5   8      302.97      276.55      5.85 o 
  -1   5   8     3272.80     3196.60     31.98 o 
   1   5   8      250.85      193.04      4.52 o 
   3   5   8     1212.97     1083.10     14.67 o 
   5   5   8      764.39      685.19     14.23 o 
   7   5   8     1707.72     1440.88     25.21 o 
   9   5   8     1139.22     1063.65     25.13 o 
  11   5   8      158.21      178.59      9.26 o 
  13   5   8      186.81      194.40     10.14 o 
  15   5   8     1752.87     1948.30     44.46 o 
 -20   6   8        1.40        2.92      2.61 o 
 -18   6   8     4716.07     5094.13     66.36 o 
 -16   6   8       31.78       33.76      2.90 o 
 -14   6   8       94.61      105.95      4.64 o 
 -12   6   8      312.71      273.76      7.32 o 
 -10   6   8      558.29      616.05     11.48 o 
  -8   6   8     1064.55     1099.98     16.84 o 
  -6   6   8      867.77      833.30     13.62 o 
  -4   6   8      267.31      272.58      6.91 o 
  -2   6   8     2009.01     2005.32     23.86 o 
   0   6   8     1316.78     1172.32     15.52 o 
   2   6   8      158.21      144.96      4.59 o 
   4   6   8      515.11      461.04      9.55 o 
   6   6   8       43.04       44.74      3.79 o 
   8   6   8      637.46      570.67     24.27 o 
  10   6   8       15.82       25.22      4.28 o 
  12   6   8        3.73       13.95      3.89 o 
 -17   7   8      875.27      969.64     17.17 o 
 -15   7   8        4.94        7.76      2.42 o 
 -13   7   8     1708.54     1768.73     25.74 o 
 -11   7   8      111.17      102.06      4.73 o 
  -9   7   8      430.54      436.20      9.74 o 
  -7   7   8      301.99      273.05      7.29 o 
  -5   7   8      345.06      348.36      8.24 o 
  -3   7   8       33.82       29.08      2.92 o 
  -1   7   8     1565.76     1598.63     22.44 o 
   1   7   8      548.40      593.74      9.96 o 
   3   7   8       53.09       63.88      3.78 o 
   5   7   8      740.69      712.92     20.04 o 
   7   7   8      919.02      846.24     36.22 o 
   9   7   8     1548.16     1494.18     54.25 o 
 -12   8   8      441.56      425.77     10.34 o 
 -10   8   8       35.00       39.29      3.71 o 
  -8   8   8      803.45      852.16     15.37 o 
  -6   8   8       27.75       30.98      3.19 o 
  -4   8   8     2077.11     2200.95     30.11 o 
  -2   8   8       16.07        9.42      2.25 o 
   0   8   8      573.23      594.62     11.44 o 
   2   8   8       67.77       78.08      6.96 o 
   4   8   8       45.64       63.54      7.99 o 
 -27   1   9      122.37       89.37      7.85 o 
 -25   1   9      305.95      310.89     13.18 o 
 -23   1   9       42.32       49.19     10.50 o 
 -21   1   9     3172.44     3110.83     53.40 o 
 -19   1   9     1581.94     1589.08     32.23 o 
 -17   1   9      361.96      337.55      8.96 o 
 -15   1   9      550.85      570.71     10.12 o 
 -13   1   9     1206.14     1152.88     12.53 o 
 -11   1   9      394.02      354.50      5.60 o 
  -9   1   9     5880.96     6459.01     65.35 o 
  -7   1   9      942.18      924.87     10.11 o 
  -5   1   9      941.16     1106.34     11.67 o 
  -3   1   9       23.14       33.09      1.45 o 
  -1   1   9      941.11      988.12     15.43 o 
   1   1   9     3649.29     3805.73     41.24 o 
   3   1   9     3100.41     3032.06     33.43 o 
   5   1   9        5.94        6.79      1.60 o 
   7   1   9     2797.00     2752.25     35.97 o 
   9   1   9       64.73       58.30      3.26 o 
  11   1   9      472.43      435.00      9.23 o 
  13   1   9      112.05      115.69      4.82 o 
  15   1   9        1.14        7.08      2.42 o 
  17   1   9       17.29       22.22      3.75 o 
 -26   2   9      151.20      134.15     12.63 o 
 -24   2   9      365.81      380.08     14.52 o 
 -22   2   9       53.30       55.37      4.40 o 
 -20   2   9        2.96        8.37      2.68 o 
 -18   2   9      198.55      185.86      7.19 o 
 -16   2   9     3646.40     3367.07     80.58 o 
 -14   2   9      773.95      739.33     12.74 o 
 -12   2   9     1710.48     1761.21     25.18 o 
 -10   2   9        8.88       26.61      1.25 o 
  -8   2   9      690.96      581.48      7.66 o 
  -6   2   9    18647.00    20138.50    184.14 o 
  -4   2   9     9247.27     9957.87    149.88 o 
  -2   2   9      293.12      211.62      3.59 o 
   0   2   9      687.60      708.19      9.47 o 
   2   2   9       96.78       64.91      1.97 o 
   4   2   9      310.48      275.77      5.47 o 
   6   2   9     1906.77     1791.29     24.65 o 
   8   2   9     1111.76     1028.13     16.07 o 
  10   2   9     1697.80     1545.09     22.69 o 
  12   2   9     1545.52     1498.51     22.74 o 
  14   2   9       28.32       30.40      3.04 o 
  16   2   9      619.13      624.52     13.02 o 
  18   2   9       52.07       63.42      8.03 o 
 -25   3   9     1847.73     1976.99     64.07 o 
 -23   3   9      135.89      128.21      8.35 o 
 -21   3   9       84.50      100.52      5.19 o 
 -19   3   9      414.95      422.49     12.59 o 
 -17   3   9        1.46        6.80      3.23 o 
 -15   3   9      686.69      712.95     13.30 o 
 -13   3   9     1880.94     1921.29     28.08 o 
 -11   3   9     1109.82     1043.02     16.78 o 
  -9   3   9      491.10      602.82      9.43 o 
  -7   3   9       16.98        4.38      1.41 o 
  -5   3   9     4189.84     4537.99     81.98 o 
  -3   3   9     2081.48     1800.38     17.95 o 
  -1   3   9      363.41      399.78      5.25 o 
   1   3   9     4463.75     4651.56     50.62 o 
   3   3   9     2146.49     2094.29     22.97 o 
   5   3   9     4278.73     4588.42     50.38 o 
   7   3   9      574.46      471.22      9.17 o 
   9   3   9      453.53      461.67      9.33 o 
  11   3   9     1394.11     1400.00     25.11 o 
  13   3   9       23.03       25.78      3.19 o 
  15   3   9      631.54      664.59     20.32 o 
  17   3   9     1264.66     1278.22     32.42 o 
 -24   4   9        6.23       13.54      3.91 o 
 -22   4   9      929.17      884.98     24.76 o 
 -20   4   9       76.74       66.06      4.64 o 
 -18   4   9       94.73       70.24      5.02 o 
 -16   4   9     3286.93     3185.97     45.18 o 
 -14   4   9       96.56       77.89      3.51 o 
 -12   4   9     2529.24     2320.53     29.27 o 
 -10   4   9       18.42       12.50      1.75 o 
  -8   4   9      452.39      438.28      7.11 o 
  -6   4   9       72.21       65.68      2.27 o 
  -4   4   9      401.30      471.44      8.09 o 
  -2   4   9        2.55       10.63      2.46 o 
   0   4   9        0.88        9.43      1.12 o 
   2   4   9     1075.82      963.13     12.95 o 
   4   4   9      681.12      704.46     10.28 o 
   6   4   9     6812.47     6453.38     92.14 o 
   8   4   9      715.75      826.41     21.30 o 
  10   4   9      396.13      403.65     10.59 o 
  12   4   9     2773.12     2615.61     54.90 o 
  14   4   9       79.98      114.46      7.75 o 
  16   4   9       63.16       51.62      6.14 o 
 -23   5   9       83.87       69.62      7.15 o 
 -21   5   9      145.93      139.04      6.63 o 
 -19   5   9       12.11       18.01      4.53 o 
 -17   5   9     1800.91     1773.94     25.64 o 
 -15   5   9        8.73        9.89      2.34 o 
 -13   5   9      896.86      856.77     14.01 o 
 -11   5   9      435.69      468.84      9.22 o 
  -9   5   9     1358.09     1279.53     18.32 o 
  -7   5   9     2936.19     2817.59     34.75 o 
  -5   5   9     1837.97     1751.62     23.00 o 
  -3   5   9     3260.13     3165.65     34.58 o 
  -1   5   9      579.98      505.00      7.43 o 
   1   5   9        0.21        3.90      1.13 o 
   3   5   9        0.16        5.17      1.38 o 
   5   5   9       61.32       37.16      2.76 o 
   7   5   9      248.77      269.76      8.20 o 
   9   5   9       15.83       14.96      3.63 o 
  11   5   9       43.20       57.48      5.99 o 
  13   5   9       14.63       11.33      3.75 o 
 -20   6   9       85.48       75.57      4.75 o 
 -18   6   9       36.73       48.16      4.12 o 
 -16   6   9      145.43      139.66      4.90 o 
 -14   6   9      131.95      141.24      5.32 o 
 -12   6   9     2125.12     1885.55     26.02 o 
 -10   6   9        1.18        3.85      2.50 o 
  -8   6   9      279.93      260.09      6.82 o 
  -6   6   9      227.82      232.70      6.24 o 
  -4   6   9        2.61        6.76      2.41 o 
  -2   6   9       12.93       14.12      2.24 o 
   0   6   9        0.87        1.40      2.21 o 
   2   6   9      105.00      101.53      4.33 o 
   4   6   9      151.07      127.20      4.68 o 
   6   6   9      157.62      170.52      8.24 o 
   8   6   9      594.82      580.95     25.53 o 
  10   6   9       39.43       52.32      5.74 o 
 -17   7   9        2.19        7.76      2.79 o 
 -15   7   9      357.03      362.35      9.17 o 
 -13   7   9        0.31        7.66      6.70 o 
 -11   7   9      507.28      436.48      9.81 o 
  -9   7   9      262.72      248.07      7.05 o 
  -7   7   9      556.77      519.47     10.61 o 
  -5   7   9        6.67        9.85      4.15 o 
  -3   7   9     1825.33     1846.48     25.37 o 
  -1   7   9       53.34       45.19      3.15 o 
   1   7   9      117.75      129.30      4.68 o 
   3   7   9      138.40      131.79      5.03 o 
   5   7   9      189.44      198.21      9.52 o 
   7   7   9       31.60       43.22      8.60 o 
 -12   8   9       31.55       34.68      3.71 o 
 -10   8   9       80.94       75.03      4.62 o 
  -8   8   9      149.45      176.52      6.25 o 
  -6   8   9      233.58      248.04      7.31 o 
  -4   8   9      256.70      288.60      7.79 o 
  -2   8   9      106.65      109.48      4.70 o 
   0   8   9      319.46      357.84      8.38 o 
   2   8   9      477.98      528.17     16.11 o 
 -28   0  10      754.14      748.46     32.64 o 
 -26   0  10       73.97       94.51     11.03 o 
 -24   0  10      544.99      542.32     25.42 o 
 -22   0  10     1012.01     1094.53     31.12 o 
 -20   0  10      895.82      890.37     25.95 o 
 -18   0  10      400.57      379.78     14.00 o 
 -16   0  10     1518.10     1515.45     21.39 o 
 -14   0  10      175.19      135.52      3.58 o 
 -12   0  10      470.94      490.41      8.10 o 
 -10   0  10     1387.32     1439.81     17.76 o 
  -8   0  10      322.77      236.44      5.67 o 
  -6   0  10    23487.39    24791.52    328.82 o 
  -4   0  10      264.50      302.80     11.41 o 
  -2   0  10     8381.07     8190.05    219.67 o 
   0   0  10      197.27      148.42      3.93 o 
   2   0  10      730.68      553.53     10.36 o 
   4   0  10     1406.73     1374.55     37.13 o 
   6   0  10     5691.50     5835.04    101.49 o 
   8   0  10    14886.50    15095.88    254.28 o 
  10   0  10    15109.07    14963.73    253.05 o 
  12   0  10      240.51      237.09      9.65 o 
  14   0  10      702.36      646.77     18.41 o 
  16   0  10        7.97        6.66      3.04 o 
 -27   1  10       44.05       34.12      5.91 o 
 -25   1  10      901.56      930.18     25.96 o 
 -23   1  10        2.99        4.98      3.58 o 
 -21   1  10      385.09      349.31      9.77 o 
 -19   1  10      482.15      432.23      7.73 o 
 -17   1  10      138.98      153.80      4.07 o 
 -15   1  10      856.99      773.70     12.67 o 
 -13   1  10     1575.98     1607.38     19.68 o 
 -11   1  10     5190.87     4914.53     55.16 o 
  -9   1  10      260.15      259.45      4.01 o 
  -7   1  10     9436.37     9865.92     91.18 o 
  -5   1  10      863.60      783.89     10.07 o 
  -3   1  10      931.80      863.50     10.91 o 
  -1   1  10     7776.55     7674.29     91.82 o 
   1   1  10     2554.15     2804.53     31.15 o 
   3   1  10     1429.76     1182.46     14.53 o 
   5   1  10        3.10        3.37      2.19 o 
   7   1  10       28.73       17.15      2.09 o 
   9   1  10       36.07       33.34      2.77 o 
  11   1  10       37.78       34.02      2.88 o 
  13   1  10      797.52      812.17     14.91 o 
  15   1  10      318.61      334.18      8.91 o 
  17   1  10     1923.80     2002.65     30.91 o 
 -26   2  10      914.48     1053.67     41.17 o 
 -24   2  10      634.67      614.64     19.45 o 
 -22   2  10        2.81        6.13      2.81 o 
 -20   2  10      702.20      666.35     21.76 o 
 -18   2  10     1863.40     1745.60     26.13 o 
 -16   2  10     1368.21     1227.75     20.38 o 
 -14   2  10      446.47      482.05     11.19 o 
 -12   2  10     1227.67     1202.72     18.22 o 
 -10   2  10       44.36       50.50      1.93 o 
  -8   2  10      433.68      378.81      5.33 o 
  -6   2  10      141.85      180.49      3.35 o 
  -4   2  10      729.68      771.87      9.00 o 
  -2   2  10     1053.68     1023.01     11.60 o 
   0   2  10      191.59      220.63      4.31 o 
   2   2  10      316.72      367.45      5.38 o 
   4   2  10      538.30      493.97      9.03 o 
   6   2  10       89.00       69.90      3.35 o 
   8   2  10     1117.11     1051.63     16.63 o 
  10   2  10      687.45      644.88     12.06 o 
  12   2  10      799.18      770.37     14.14 o 
  14   2  10      259.24      267.84      7.68 o 
  16   2  10       66.13       79.90      5.36 o 
 -25   3  10       59.66       59.20     10.20 o 
 -23   3  10      652.20      601.23     18.93 o 
 -21   3  10       64.91       54.83      4.80 o 
 -19   3  10      162.70      115.59      7.91 o 
 -17   3  10     1185.16     1307.38     21.19 o 
 -15   3  10      550.21      458.06      9.84 o 
 -13   3  10      728.00      694.78     12.64 o 
 -11   3  10       53.45       73.86      3.46 o 
  -9   3  10        3.51       14.38      9.07 o 
  -7   3  10      814.72      915.94     10.57 o 
  -5   3  10     5523.37     5815.42     51.01 o 
  -3   3  10      162.82      163.37      3.12 o 
  -1   3  10       11.12       18.44      1.35 o 
   1   3  10        4.76       10.24      1.31 o 
   3   3  10     1455.16     1487.20     16.52 o 
   5   3  10      486.69      485.76      9.23 o 
   7   3  10      128.75       81.17      3.77 o 
   9   3  10      595.64      597.69     18.07 o 
  11   3  10       62.68       47.32      4.00 o 
  13   3  10        0.64        4.69      2.11 o 
  15   3  10      417.54      460.03     16.45 o 
 -24   4  10        7.15        8.29      5.48 o 
 -22   4  10       15.12       32.88      4.57 o 
 -20   4  10      213.97      219.08      6.66 o 
 -18   4  10      639.48      573.31     12.53 o 
 -16   4  10      543.63      500.41     11.18 o 
 -14   4  10      442.09      359.45      8.83 o 
 -12   4  10        0.20        4.04      1.86 o 
 -10   4  10       34.18       46.55      2.36 o 
  -8   4  10      889.60      913.02     12.13 o 
  -6   4  10     1364.50     1579.78     17.08 o 
  -4   4  10     3241.73     3144.81     32.19 o 
  -2   4  10     4730.14     4865.02     43.49 o 
   0   4  10      297.04      288.47      5.64 o 
   2   4  10      815.37      656.39     21.63 o 
   4   4  10      178.36      147.18      5.40 o 
   6   4  10       27.36       25.86      2.99 o 
   8   4  10        0.29        4.14      3.96 o 
  10   4  10       81.23       63.82      4.36 o 
  12   4  10       77.10       58.79      6.16 o 
  14   4  10       34.81       27.21      4.81 o 
 -23   5  10       27.82       26.80      4.28 o 
 -21   5  10      156.15      181.79      6.53 o 
 -19   5  10     1919.77     1951.48     27.99 o 
 -17   5  10      933.86      917.97     18.26 o 
 -15   5  10      176.78      191.72      5.80 o 
 -13   5  10      648.31      499.84      9.78 o 
 -11   5  10     2946.97     2613.88     33.05 o 
  -9   5  10     2983.05     2896.01     35.88 o 
  -7   5  10     1271.98     1177.45     17.01 o 
  -5   5  10      592.96      548.66     10.27 o 
  -3   5  10      252.49      254.34      5.48 o 
  -1   5  10       53.48       49.72      2.55 o 
   1   5  10      234.90      202.75      4.92 o 
   3   5  10      862.79      993.76     13.94 o 
   5   5  10        4.68        6.02      2.22 o 
   7   5  10     1335.20     1366.39     32.09 o 
   9   5  10        0.38        4.98      2.54 o 
  11   5  10     1140.58     1131.77     41.36 o 
  13   5  10       41.41       41.13      6.16 o 
 -20   6  10      221.96      227.92      7.59 o 
 -18   6  10       28.15       32.37      3.63 o 
 -16   6  10      449.59      425.06      9.65 o 
 -14   6  10      131.56      121.82      4.97 o 
 -12   6  10      947.43      886.81     14.87 o 
 -10   6  10      138.28      136.70      4.89 o 
  -8   6  10     2256.96     2194.69     28.91 o 
  -6   6  10      345.32      306.59      7.22 o 
  -4   6  10      521.59      502.80     10.31 o 
  -2   6  10     3654.86     3598.66     43.47 o 
   0   6  10      427.25      423.71      7.80 o 
   2   6  10      480.88      523.26     10.43 o 
   4   6  10      914.93      851.33     23.44 o 
   6   6  10      411.89      426.67     15.79 o 
   8   6  10      862.32      896.53     24.19 o 
  10   6  10       21.01       23.81      4.26 o 
 -17   7  10      159.63      167.75      6.33 o 
 -15   7  10      130.51      125.53      5.38 o 
 -13   7  10       49.57       48.06      3.72 o 
 -11   7  10      430.97      407.56      9.43 o 
  -9   7  10      140.20      152.85      5.50 o 
  -7   7  10     1648.11     1656.20     23.75 o 
  -5   7  10       19.23       21.67      3.91 o 
  -3   7  10      945.91      975.53     15.73 o 
  -1   7  10       22.95       26.97      3.31 o 
   1   7  10      149.31      167.39      6.46 o 
   3   7  10       38.60       53.88      4.50 o 
   5   7  10      666.23      709.73     31.88 o 
   7   7  10     1182.07     1283.40     48.40 o 
 -10   8  10        5.12        9.07      2.31 o 
  -8   8  10      176.38      212.33      6.82 o 
  -6   8  10      449.52      486.42     10.63 o 
  -4   8  10      655.31      677.88     12.88 o 
  -2   8  10      139.31      152.24      8.50 o 
   0   8  10      228.57      233.34      6.63 o 
 -27   1  11      806.76      864.90     25.50 o 
 -25   1  11      229.67      242.48     22.83 o 
 -23   1  11     1078.87     1066.44     22.01 o 
 -21   1  11      145.70      150.41      6.47 o 
 -19   1  11      763.26      721.07     15.93 o 
 -17   1  11     5165.54     5010.56     56.83 o 
 -15   1  11     1240.83     1273.14     18.93 o 
 -13   1  11      239.64      232.83      4.38 o 
 -11   1  11     3355.43     3563.27     37.27 o 
  -9   1  11        4.29        1.69      0.70 o 
  -7   1  11      910.40      938.03     10.46 o 
  -5   1  11      739.12      731.85      9.70 o 
  -3   1  11      252.11      295.57      5.00 o 
  -1   1  11     2136.22     2014.66     26.36 o 
   1   1  11       37.39       62.07      3.34 o 
   3   1  11      615.61      566.75      9.82 o 
   5   1  11       11.71       11.55      1.80 o 
   7   1  11       89.32       91.89      3.86 o 
   9   1  11      149.00      161.08      5.42 o 
  11   1  11       24.32       16.60      2.44 o 
  13   1  11      319.67      307.83      8.31 o 
  15   1  11        2.51        4.00      2.24 o 
 -26   2  11       43.06       59.73      9.89 o 
 -24   2  11      533.47      588.28     39.34 o 
 -22   2  11      771.22      737.35     22.33 o 
 -20   2  11     4068.87     4274.56     57.55 o 
 -18   2  11     1762.48     1804.67     26.82 o 
 -16   2  11       83.77       71.99      7.01 o 
 -14   2  11     5188.98     5371.57     69.77 o 
 -12   2  11        0.45        3.70      3.27 o 
 -10   2  11     1673.60     1537.10     17.53 o 
  -8   2  11      541.78      582.65      7.40 o 
  -6   2  11    10064.77    10189.28     94.63 o 
  -4   2  11     1264.48     1117.52     14.00 o 
  -2   2  11     1439.03     1268.09     15.58 o 
   0   2  11     2832.20     2807.60     33.05 o 
   2   2  11      174.42      171.29      3.88 o 
   4   2  11     1361.58     1368.73     19.84 o 
   6   2  11      198.03      174.10      5.25 o 
   8   2  11     2105.69     2071.48     32.62 o 
  10   2  11        0.27        2.24      2.07 o 
  12   2  11      352.02      342.03     12.50 o 
  14   2  11      187.00      186.36      8.36 o 
  16   2  11      126.09      147.87     12.97 o 
 -25   3  11      874.16      888.24     37.36 o 
 -23   3  11     2476.28     2447.15     32.92 o 
 -21   3  11       54.20       39.16      3.46 o 
 -19   3  11     2802.36     2725.06     39.16 o 
 -17   3  11      403.82      437.31      9.82 o 
 -15   3  11     7160.16     6965.83     90.16 o 
 -13   3  11       23.02       13.26      2.11 o 
 -11   3  11     3334.74     3243.09     38.97 o 
  -9   3  11     1472.44     1287.99     21.99 o 
  -7   3  11      328.21      281.25      4.83 o 
  -5   3  11    15888.19    16137.09    137.39 o 
  -3   3  11     2494.89     2661.88     24.76 o 
  -1   3  11     2349.04     2205.27     23.24 o 
   1   3  11      291.86      268.17      5.31 o 
   3   3  11      703.75      686.36     10.13 o 
   5   3  11     5036.70     4713.83     59.40 o 
   7   3  11      349.69      310.88      7.64 o 
   9   3  11      988.58      964.70     24.50 o 
  11   3  11       49.73       56.56      5.69 o 
  13   3  11      647.83      676.88     15.94 o 
  15   3  11        5.71       16.39      4.03 o 
 -24   4  11     1149.73     1270.45     24.28 o 
 -22   4  11       30.48       29.00      3.17 o 
 -20   4  11      199.14      249.09      7.82 o 
 -18   4  11     2044.84     1971.42     30.49 o 
 -16   4  11       26.60       13.99      3.16 o 
 -14   4  11     3363.08     3013.84     42.57 o 
 -12   4  11      387.45      321.70      6.97 o 
 -10   4  11     3418.59     3414.11     37.01 o 
  -8   4  11       91.33       63.98      2.73 o 
  -6   4  11     6579.95     6590.93     67.31 o 
  -4   4  11     6513.67     6466.39     57.00 o 
  -2   4  11     5211.36     5094.35     45.53 o 
   0   4  11     2327.73     2315.44     27.08 o 
   2   4  11      263.66      226.76      5.81 o 
   4   4  11      722.90      751.30     15.33 o 
   6   4  11        7.60        4.91      2.23 o 
   8   4  11      180.02      139.37      6.06 o 
  10   4  11      795.01      768.51     29.53 o 
  12   4  11      287.07      292.91     12.51 o 
  14   4  11      140.96      140.12      8.82 o 
 -23   5  11      914.97      917.26     16.80 o 
 -21   5  11       76.42       77.60      4.64 o 
 -19   5  11      484.92      520.38     11.24 o 
 -17   5  11       26.29       24.80      3.37 o 
 -15   5  11       58.96       67.28      4.35 o 
 -13   5  11        0.10        2.86      1.75 o 
 -11   5  11      105.20      102.11      4.13 o 
  -9   5  11      155.14      153.43      4.93 o 
  -7   5  11        8.52        5.68      1.70 o 
  -5   5  11      422.68      406.51      9.14 o 
  -3   5  11      178.09      135.74      5.05 o 
  -1   5  11       90.68       79.79      2.82 o 
   1   5  11      807.77      752.36     11.45 o 
   3   5  11      353.90      312.66      7.41 o 
   5   5  11     1262.02     1080.74     23.57 o 
   7   5  11     1088.81      949.80     32.10 o 
   9   5  11      237.14      228.34      8.07 o 
  11   5  11      241.39      227.47     19.90 o 
 -20   6  11        8.66       12.53      2.61 o 
 -18   6  11      143.74      141.98      9.00 o 
 -16   6  11       63.45       70.34      4.09 o 
 -14   6  11      348.85      311.55      7.87 o 
 -12   6  11      642.30      570.84     11.10 o 
 -10   6  11      150.73      124.97      4.73 o 
  -8   6  11      156.92      124.57      5.78 o 
  -6   6  11        4.84        3.20      1.68 o 
  -4   6  11       46.71       51.85      3.66 o 
  -2   6  11        4.60        5.40      1.79 o 
   0   6  11      167.34      175.26      5.58 o 
   2   6  11       86.86       86.51      3.96 o 
   4   6  11      367.58      362.29     12.63 o 
   6   6  11      286.63      316.51     11.93 o 
   8   6  11      318.07      372.66     15.83 o 
 -17   7  11        0.18        0.46      2.37 o 
 -15   7  11      317.76      325.10     13.60 o 
 -13   7  11      226.79      219.87      7.30 o 
 -11   7  11      206.07      184.10      6.12 o 
  -9   7  11        8.26        8.36      2.19 o 
  -7   7  11      628.37      609.10     11.74 o 
  -5   7  11      170.61      179.55      5.79 o 
  -3   7  11       11.79       10.49      2.18 o 
  -1   7  11      836.74      803.83     14.66 o 
   1   7  11      100.41      107.30      5.19 o 
   3   7  11      562.29      679.02     15.35 o 
   5   7  11      125.61      161.32     13.93 o 
 -10   8  11      132.65      164.56      6.09 o 
  -8   8  11        1.67        1.30      2.20 o 
  -6   8  11      116.45      112.26      5.01 o 
  -4   8  11        3.93        3.67      2.61 o 
  -2   8  11      235.55      213.63      6.46 o 
 -28   0  12      804.69      767.33     34.01 o 
 -26   0  12      496.26      463.64     24.20 o 
 -24   0  12      887.65      923.32     28.23 o 
 -22   0  12     6373.75     6457.69    150.21 o 
 -20   0  12      337.60      319.59     13.16 o 
 -18   0  12    38652.29    38143.95    844.56 o 
 -16   0  12     3619.27     3608.14     86.21 o 
 -14   0  12    17405.67    16982.08    209.81 o 
 -12   0  12     3648.31     3333.50     43.20 o 
 -10   0  12     1890.41     2348.45     34.28 o 
  -8   0  12     2997.75     2747.25     39.48 o 
  -6   0  12      158.31      182.39      4.76 o 
  -4   0  12       58.81       10.76      2.09 o 
  -2   0  12     6771.50     6972.86    118.95 o 
   0   0  12     1399.13     1348.08     20.79 o 
   2   0  12     1396.27     1369.37     21.11 o 
   4   0  12      514.54      510.36     13.41 o 
   6   0  12     1612.32     1533.07     31.47 o 
   8   0  12       62.26       82.08      6.00 o 
  10   0  12        0.63        2.74      3.58 o 
  12   0  12     1731.09     1620.27     35.48 o 
  14   0  12      439.70      455.94     15.37 o 
  16   0  12       14.76       18.53      4.20 o 
 -27   1  12     2847.11     3062.23     64.13 o 
 -23   1  12     1556.43     1481.11     28.84 o 
 -21   1  12       25.02       33.70      3.44 o 
 -19   1  12      301.82      312.52      9.25 o 
 -17   1  12      735.65      698.21     10.55 o 
 -15   1  12       18.21       19.56      1.93 o 
 -13   1  12     1933.57     2008.99     24.10 o 
 -11   1  12      120.30      104.28      3.03 o 
  -9   1  12     6172.00     6435.54     60.60 o 
  -7   1  12      138.76      129.41      3.16 o 
  -5   1  12     4835.54     4872.78     52.60 o 
  -3   1  12      521.29      504.62      7.47 o 
  -1   1  12     9270.07     9371.97    114.07 o 
   1   1  12      464.17      383.16      7.80 o 
   3   1  12       36.89       29.99      2.28 o 
   5   1  12     2955.35     2926.19     38.41 o 
   7   1  12     3624.28     3522.24     45.94 o 
   9   1  12     2365.83     2317.03     32.42 o 
  11   1  12       82.85       85.08      4.35 o 
  13   1  12      157.40      158.07      6.00 o 
  15   1  12      709.90      706.12     14.59 o 
 -26   2  12      589.08      553.37     23.97 o 
 -24   2  12      248.56      271.05     13.01 o 
 -22   2  12      618.76      571.42     14.26 o 
 -20   2  12      133.85      129.12      5.00 o 
 -18   2  12     5750.32     5730.20     74.81 o 
 -16   2  12       12.91       14.19      2.16 o 
 -14   2  12     1510.70     1390.70     20.89 o 
 -12   2  12     1018.00      972.56     13.84 o 
 -10   2  12      107.70      145.83      3.42 o 
  -8   2  12     1395.57     1305.55     14.26 o 
  -6   2  12     2103.58     2167.87     22.14 o 
  -4   2  12     4627.85     4458.23     48.60 o 
  -2   2  12     1368.87     1268.14     15.77 o 
   0   2  12      316.23      298.11      5.49 o 
   2   2  12      854.38      779.17     12.75 o 
   4   2  12        1.57        5.67      2.12 o 
   6   2  12      125.20      135.70      4.81 o 
   8   2  12        2.25        4.68      2.27 o 
  10   2  12       41.32       37.09      3.11 o 
  12   2  12        2.00        4.03      3.96 o 
  14   2  12        2.13        9.38      4.93 o 
 -27   3  12        0.81        0.00      5.71 o 
 -25   3  12       33.93       17.58      6.92 o 
 -23   3  12      150.19      169.67      6.36 o 
 -21   3  12        0.02        8.07      5.17 o 
 -19   3  12        0.57        4.97      3.58 o 
 -17   3  12       89.17      110.56      5.24 o 
 -15   3  12     1479.49     1468.28     22.81 o 
 -13   3  12       22.80       24.33      2.47 o 
 -11   3  12      260.11      221.77      7.13 o 
  -9   3  12      116.01      149.25      4.18 o 
  -7   3  12     1703.51     1809.06     19.23 o 
  -5   3  12     1264.36     1244.66     12.95 o 
  -3   3  12     2929.63     2843.24     29.37 o 
  -1   3  12       18.13       19.64      1.90 o 
   1   3  12      471.60      484.22      7.10 o 
   3   3  12      838.83      733.74     12.56 o 
   5   3  12     4270.13     4026.58     51.77 o 
   7   3  12      628.63      591.43     15.89 o 
   9   3  12      964.49      898.31     18.94 o 
  11   3  12      768.58      771.93     25.24 o 
  13   3  12        0.01        2.82      3.35 o 
 -24   4  12       95.79      112.75      5.14 o 
 -22   4  12       64.48       52.04      4.24 o 
 -20   4  12       47.75       35.88      3.54 o 
 -18   4  12       17.70        5.87      2.74 o 
 -16   4  12      633.76      483.88     10.87 o 
 -14   4  12      198.94      129.74      5.25 o 
 -12   4  12        3.79        4.49      1.93 o 
 -10   4  12     1884.58     1738.93     20.70 o 
  -8   4  12       32.89       33.45      2.46 o 
  -6   4  12    14626.07    14877.21    136.33 o 
  -4   4  12      586.61      659.45      8.27 o 
  -2   4  12     2265.73     2193.49     23.79 o 
   0   4  12      277.59      279.55      5.72 o 
   2   4  12      340.20      311.57      7.07 o 
   4   4  12      353.30      409.12     10.36 o 
   6   4  12      781.18      612.03     13.79 o 
   8   4  12     1454.58     1392.57     28.00 o 
  10   4  12      724.10      689.42     42.46 o 
  12   4  12        2.95        0.38      3.88 o 
 -23   5  12     1148.07     1215.53     20.40 o 
 -21   5  12     1186.90     1108.61     18.68 o 
 -19   5  12     1787.52     1790.26     29.30 o 
 -17   5  12      881.00      804.82     16.10 o 
 -15   5  12      457.96      411.06     10.25 o 
 -13   5  12     1499.99     1343.38     19.49 o 
 -11   5  12        9.64        1.98      2.89 o 
  -9   5  12      230.03      220.57      6.88 o 
  -7   5  12      340.72      331.16      7.21 o 
  -5   5  12      173.10      153.02      4.65 o 
  -3   5  12      741.77      694.52     10.37 o 
  -1   5  12      876.30      856.42     12.61 o 
   1   5  12      103.27       98.26      3.62 o 
   3   5  12      426.03      394.24     10.36 o 
   5   5  12       94.55       69.79      4.59 o 
   7   5  12      205.78      211.57      9.75 o 
   9   5  12        1.13        4.33      2.33 o 
  11   5  12       10.96       20.09      4.28 o 
 -20   6  12      435.95      465.48     15.97 o 
 -18   6  12     1053.22     1116.11     18.99 o 
 -16   6  12       50.78       72.31      4.91 o 
 -14   6  12      523.73      536.73     10.89 o 
 -12   6  12      224.88      213.20      6.32 o 
 -10   6  12      587.30      543.37     10.60 o 
  -8   6  12      204.73      208.65      6.02 o 
  -6   6  12      492.91      487.94      9.59 o 
  -4   6  12     1767.74     1672.07     29.77 o 
  -2   6  12       37.33       36.50      2.82 o 
   0   6  12      630.27      641.15     12.10 o 
   2   6  12      148.40      138.18      5.92 o 
   4   6  12        4.28       12.06      5.67 o 
   6   6  12      393.27      382.89     24.39 o 
   8   6  12        3.94        8.36      6.13 o 
 -17   7  12     1345.69     1492.54     24.16 o 
 -15   7  12      347.61      388.92      9.56 o 
 -13   7  12      571.74      574.17     11.79 o 
 -11   7  12      505.17      471.90     10.33 o 
  -9   7  12      294.00      270.74      7.39 o 
  -7   7  12     1707.59     1811.23     25.46 o 
  -5   7  12       21.30       17.87      2.48 o 
  -3   7  12     2065.48     2108.93     28.38 o 
  -1   7  12       14.68       19.52      2.86 o 
   1   7  12      478.67      485.17     14.42 o 
   3   7  12        7.69       19.57      4.01 o 
  -8   8  12       88.32      107.27      4.94 o 
  -6   8  12      864.82      963.22     16.50 o 
  -4   8  12       65.52       68.96      4.17 o 
 -27   1  13        1.37        3.87      3.95 o 
 -25   1  13        0.23        7.76      3.12 o 
 -23   1  13        0.42        3.35      3.04 o 
 -21   1  13      165.94      132.56      6.96 o 
 -19   1  13      268.91      249.54      8.34 o 
 -17   1  13     1691.13     1588.48     24.89 o 
 -15   1  13     3025.42     2904.71     38.98 o 
 -13   1  13     1632.69     1541.67     22.04 o 
 -11   1  13       98.09      105.84      2.61 o 
  -9   1  13        3.66        3.36      0.96 o 
  -7   1  13     3271.97     3401.83     37.79 o 
  -5   1  13      784.73      779.64     10.56 o 
  -3   1  13      668.54      593.42      8.62 o 
  -1   1  13       19.83       22.72      1.61 o 
   1   1  13        0.38        4.14      1.44 o 
   3   1  13      152.98      144.91      4.65 o 
   5   1  13        3.65        4.76      1.74 o 
   7   1  13     2127.38     2109.22     29.77 o 
   9   1  13        1.41        5.24      2.38 o 
  11   1  13      796.59      814.00     15.20 o 
  13   1  13        0.08        6.05      3.04 o 
 -26   2  13     1178.70     1186.61     45.43 o 
 -24   2  13       75.75       76.91      4.95 o 
 -22   2  13     2012.81     1902.45     35.95 o 
 -20   2  13      292.57      280.85      7.32 o 
 -18   2  13       17.20       15.99      2.59 o 
 -16   2  13     3197.15     3166.58     43.19 o 
 -14   2  13      230.48      226.23      5.95 o 
 -12   2  13      346.48      304.85      9.37 o 
 -10   2  13      395.75      416.16      6.53 o 
  -8   2  13       29.48       48.94      2.52 o 
  -6   2  13      366.53      352.88      7.31 o 
  -4   2  13     1874.31     1751.34     20.95 o 
  -2   2  13      303.96      292.21      5.50 o 
   0   2  13        9.25       10.61      1.74 o 
   2   2  13      466.36      463.10      9.09 o 
   4   2  13      749.25      638.03     11.59 o 
   6   2  13     1012.60      973.19     16.10 o 
   8   2  13        0.85        5.45      2.97 o 
  10   2  13       29.12       28.18      2.94 o 
  12   2  13     1424.74     1463.54     23.60 o 
  14   2  13       34.08       30.48      3.84 o 
 -27   3  13      945.21      928.42     39.57 o 
 -25   3  13      410.73      439.19     14.71 o 
 -23   3  13        8.65       31.05      5.48 o 
 -21   3  13     1078.53     1008.27     17.94 o 
 -19   3  13      285.98      223.76      7.14 o 
 -17   3  13      291.73      262.31      7.20 o 
 -15   3  13     1154.55      935.13     16.02 o 
 -13   3  13     2878.36     2571.68     32.15 o 
 -11   3  13      761.51      744.01     11.67 o 
  -9   3  13      460.17      399.73      7.52 o 
  -7   3  13      626.35      689.81     11.95 o 
  -5   3  13        5.07        4.75      1.18 o 
  -3   3  13      367.75      336.70      7.24 o 
  -1   3  13       34.31       32.83      2.09 o 
   1   3  13        6.72        8.52      1.48 o 
   3   3  13     1173.33     1134.82     17.76 o 
   5   3  13      671.81      587.11     11.31 o 
   7   3  13      760.65      734.42     15.73 o 
   9   3  13      498.24      469.24     22.75 o 
  11   3  13      848.84      862.01     18.75 o 
  13   3  13       63.53       51.70      4.74 o 
 -24   4  13       28.24       43.57      4.28 o 
 -22   4  13      275.46      232.94      7.74 o 
 -20   4  13        1.30        7.83      2.25 o 
 -18   4  13     1059.93      928.27     17.12 o 
 -16   4  13      647.88      711.60     13.96 o 
 -14   4  13      437.75      360.05      8.80 o 
 -12   4  13      557.12      595.83     11.87 o 
 -10   4  13      767.92      668.35     11.03 o 
  -8   4  13     1671.74     1672.59     25.94 o 
  -6   4  13    10585.43    10667.32     99.18 o 
  -4   4  13      932.44      842.93     11.92 o 
  -2   4  13      124.13      123.58      3.44 o 
   0   4  13      222.84      213.42      5.00 o 
   2   4  13      244.62      283.15      8.33 o 
   4   4  13       32.34       36.23      3.50 o 
   6   4  13      872.02      829.02     23.12 o 
   8   4  13      113.95       68.29      7.81 o 
  10   4  13      737.20      762.45     18.67 o 
  12   4  13       45.68       71.39      7.65 o 
 -23   5  13      131.83      159.50      6.20 o 
 -21   5  13        5.97        7.10      2.75 o 
 -19   5  13       31.71       31.03      3.90 o 
 -17   5  13      346.89      305.25      8.88 o 
 -15   5  13      436.87      383.92      9.85 o 
 -13   5  13     1756.03     1500.95     21.26 o 
 -11   5  13      436.72      470.54      9.25 o 
  -9   5  13      207.58      189.43      5.42 o 
  -7   5  13     1445.29     1393.47     19.53 o 
  -5   5  13      209.44      215.27      6.14 o 
  -3   5  13      259.93      251.15      5.88 o 
  -1   5  13      161.86      165.59      4.60 o 
   1   5  13       37.70       34.88      2.83 o 
   3   5  13      937.62      920.61     18.48 o 
   5   5  13       46.10       38.74      3.83 o 
   7   5  13     1152.14     1178.20     28.69 o 
   9   5  13      171.04      139.16      7.94 o 
 -20   6  13       49.22       67.81      4.55 o 
 -18   6  13       21.31       16.50      3.24 o 
 -16   6  13       52.50       50.56      4.27 o 
 -14   6  13        0.86        3.42      3.73 o 
 -12   6  13       18.88       20.86      2.58 o 
 -10   6  13     1047.22     1057.27     16.68 o 
  -8   6  13       79.77       82.35      3.96 o 
  -6   6  13      450.09      427.77      8.89 o 
  -4   6  13        6.07        3.74      2.52 o 
  -2   6  13      135.87      130.88      6.78 o 
   0   6  13      279.31      303.06      7.63 o 
   2   6  13        6.98        4.46      5.06 o 
   4   6  13        2.79        2.13      2.61 o 
   6   6  13       26.49       39.80      4.87 o 
 -15   7  13        8.30        2.49      2.90 o 
 -13   7  13       15.77       13.81      2.54 o 
 -11   7  13       14.87       17.16      2.67 o 
  -9   7  13      414.15      439.65      9.73 o 
  -7   7  13       87.03       98.91      4.63 o 
  -5   7  13      378.64      401.15      9.02 o 
  -3   7  13       37.00       42.87      3.27 o 
  -1   7  13       14.24       20.74      2.94 o 
   1   7  13      158.70      168.80      8.12 o 
   3   7  13       16.46        9.61      3.84 o 
 -28   0  14     1874.17     2112.82     68.94 o 
 -24   0  14      681.32      710.26     23.89 o 
 -22   0  14      482.24      445.83     16.82 o 
 -20   0  14     2240.89     2081.09     53.95 o 
 -18   0  14      299.78      317.62     13.47 o 
 -16   0  14      464.04      425.36     15.75 o 
 -14   0  14      711.74      688.11     20.28 o 
 -12   0  14       11.92        7.78      1.57 o 
 -10   0  14     6740.10     7086.95     97.25 o 
  -8   0  14     8165.01     8427.95    114.77 o 
  -6   0  14      515.67      416.38      8.62 o 
  -4   0  14      154.24      149.12      7.71 o 
  -2   0  14     8483.16     8953.47    194.08 o 
   0   0  14      199.72      132.01      5.27 o 
   2   0  14        4.17       14.71      3.65 o 
   4   0  14      859.37      773.17     18.84 o 
   6   0  14       53.53       48.42      8.14 o 
   8   0  14      232.44      231.83      9.74 o 
  10   0  14      311.75      300.75     11.67 o 
  12   0  14      406.00      413.97     14.52 o 
  14   0  14      649.92      662.09     27.77 o 
 -25   1  14     1218.57     1203.06     25.18 o 
 -23   1  14      125.53      160.52     17.08 o 
 -21   1  14      152.11      153.99      6.51 o 
 -19   1  14     4753.44     4798.48     80.55 o 
 -17   1  14     4327.62     4322.16     49.67 o 
 -15   1  14        1.54        2.11      1.39 o 
 -13   1  14     2772.60     2730.01     33.01 o 
 -11   1  14      167.58      195.75      3.72 o 
  -9   1  14     1319.55     1375.60     17.13 o 
  -7   1  14      806.48      809.52     11.12 o 
  -5   1  14     3065.57     3127.31     35.14 o 
  -3   1  14       51.97       57.43      2.37 o 
  -1   1  14      730.84      702.49     10.06 o 
   1   1  14        1.56        9.51      3.71 o 
   3   1  14     1447.92     1428.16     21.12 o 
   5   1  14      156.33      157.64      5.35 o 
   7   1  14     6123.18     6094.47     76.72 o 
   9   1  14        0.40        6.07      2.93 o 
  11   1  14      842.87      855.13     16.03 o 
  13   1  14      300.52      318.39      9.08 o 
 -26   2  14     1073.33     1131.44     34.77 o 
 -24   2  14      227.08      213.28      8.20 o 
 -22   2  14       30.70       39.33      3.82 o 
 -20   2  14       64.77       70.85      3.67 o 
 -18   2  14       19.91       22.02      2.46 o 
 -16   2  14     1466.78     1353.83     20.84 o 
 -14   2  14      160.66      188.53      5.43 o 
 -12   2  14     2733.40     2583.59     31.77 o 
 -10   2  14      872.46      898.43     10.80 o 
  -8   2  14       31.57       31.92      2.76 o 
  -6   2  14     2586.74     2497.84     28.91 o 
  -4   2  14       87.32       89.29      5.09 o 
  -2   2  14      343.57      308.71      6.88 o 
   0   2  14      433.44      404.05      7.02 o 
   2   2  14       20.43       16.13      2.23 o 
   4   2  14       28.88       26.21      2.61 o 
   6   2  14      232.29      212.04      6.35 o 
   8   2  14      407.34      420.32     10.35 o 
  10   2  14       13.93       19.49      2.77 o 
  12   2  14       42.09       50.53      3.96 o 
 -25   3  14       82.72       80.90      5.54 o 
 -23   3  14      214.91      200.89     11.64 o 
 -21   3  14       39.23       39.19      3.43 o 
 -19   3  14       12.93       19.30      2.69 o 
 -17   3  14       95.03       81.92      4.22 o 
 -15   3  14      218.16      238.04      6.69 o 
 -13   3  14      217.24      198.57      5.28 o 
 -11   3  14       31.54       31.43      2.31 o 
  -9   3  14      559.94      543.56      8.59 o 
  -7   3  14        6.45        4.90      1.20 o 
  -5   3  14      268.26      280.84      5.80 o 
  -3   3  14      816.56      795.71     11.66 o 
  -1   3  14      305.80      303.89      7.12 o 
   1   3  14      270.27      256.40      6.61 o 
   3   3  14        1.76        8.92      2.31 o 
   5   3  14      213.06      178.08      5.83 o 
   7   3  14      434.50      362.71     10.41 o 
   9   3  14        0.98        2.63      2.48 o 
  11   3  14       25.87       43.90      4.29 o 
 -24   4  14        5.90        6.10      2.31 o 
 -22   4  14        3.91        4.11      3.42 o 
 -20   4  14      358.00      314.98      8.80 o 
 -18   4  14       49.24       51.88      3.84 o 
 -16   4  14      792.09      710.98     13.96 o 
 -14   4  14      617.91      484.53     10.64 o 
 -12   4  14        5.26        5.74      1.87 o 
 -10   4  14      121.88      121.98      4.17 o 
  -8   4  14      338.17      297.04      6.62 o 
  -6   4  14       34.86       36.42      2.15 o 
  -4   4  14     1763.43     1649.55     18.99 o 
  -2   4  14     1877.85     1916.24     21.52 o 
   0   4  14      238.69      222.05      5.97 o 
   2   4  14      433.28      414.02     10.69 o 
   4   4  14        2.38        4.87      4.03 o 
   6   4  14      378.84      376.94     10.66 o 
   8   4  14      323.05      341.89     18.47 o 
  10   4  14       12.25        9.30      2.64 o 
 -23   5  14      213.50      248.15      7.75 o 
 -21   5  14        0.19        3.12      2.63 o 
 -19   5  14      244.34      255.43      8.29 o 
 -17   5  14       81.94       60.32      4.86 o 
 -15   5  14        0.22        1.67      4.26 o 
 -13   5  14        1.70        4.63      2.85 o 
 -11   5  14      351.90      332.24      7.55 o 
  -9   5  14      353.56      333.37      7.43 o 
  -7   5  14     1342.33     1274.14     18.22 o 
  -5   5  14     1306.23     1327.21     18.71 o 
  -3   5  14        5.74       16.39      4.99 o 
  -1   5  14     1447.32     1484.49     19.50 o 
   1   5  14      203.90      191.65      7.04 o 
   3   5  14     1317.16     1353.94     24.97 o 
   5   5  14       52.40       57.34      4.37 o 
   7   5  14       63.91       72.48      8.65 o 
 -20   6  14     1797.25     1832.50     30.80 o 
 -18   6  14       31.21       28.40      4.58 o 
 -16   6  14      791.12      834.60     17.02 o 
 -14   6  14      136.44      121.34      4.94 o 
 -12   6  14        9.09       11.13      2.20 o 
 -10   6  14      460.70      437.84      9.36 o 
  -8   6  14       13.76       11.07      2.10 o 
  -6   6  14      267.53      263.72      6.79 o 
  -4   6  14      155.40      157.39      5.14 o 
  -2   6  14       94.84      100.81      4.93 o 
   0   6  14       13.09       13.22      2.57 o 
   2   6  14        4.14        6.70      4.41 o 
   4   6  14      410.09      472.13     15.48 o 
 -15   7  14       78.94       76.46      4.55 o 
 -13   7  14       11.31        8.52      2.26 o 
 -11   7  14      650.18      673.03     12.87 o 
  -9   7  14       48.10       68.02      4.06 o 
  -7   7  14      757.10      755.59     13.58 o 
  -5   7  14      195.03      205.07      6.25 o 
  -3   7  14       12.32        7.96      2.87 o 
  -1   7  14      437.65      492.94     14.90 o 
   1   7  14       48.54       67.65      7.99 o 
 -25   1  15      368.94      399.12     21.15 o 
 -23   1  15      559.69      566.83     14.61 o 
 -21   1  15        4.06        4.44      2.31 o 
 -19   1  15      725.13      707.68     16.46 o 
 -17   1  15     3411.28     3314.36     38.84 o 
 -15   1  15      293.89      284.94      5.76 o 
 -13   1  15     2900.65     2847.49     34.41 o 
 -11   1  15      123.88      117.29      5.64 o 
  -9   1  15     1085.67     1089.94     14.31 o 
  -7   1  15        4.10        3.75      1.18 o 
  -5   1  15      520.36      497.50      7.91 o 
  -3   1  15        2.11        4.58      2.13 o 
  -1   1  15       32.90       36.78      2.11 o 
   1   1  15       78.04       70.88      3.55 o 
   3   1  15       34.11       38.48      2.91 o 
   5   1  15     1127.47     1074.24     17.65 o 
   7   1  15      659.53      628.41     12.51 o 
   9   1  15        5.88        6.47      2.55 o 
  11   1  15      320.17      334.07     11.14 o 
 -26   2  15       93.81      108.26      6.21 o 
 -24   2  15      653.78      698.77     17.19 o 
 -22   2  15      356.52      338.00     10.60 o 
 -20   2  15       20.88       23.36      4.64 o 
 -18   2  15     1203.37     1217.17     19.39 o 
 -16   2  15      117.27       88.50      7.38 o 
 -14   2  15     1053.43      986.86     14.49 o 
 -12   2  15      326.72      353.36      6.99 o 
 -10   2  15      617.09      592.08      8.01 o 
  -8   2  15      790.97      776.23     11.13 o 
  -6   2  15      270.04      279.54      5.61 o 
  -4   2  15     3202.97     3054.50     34.84 o 
  -2   2  15      708.95      713.96     12.25 o 
   0   2  15     4338.86     4227.03     53.89 o 
   2   2  15      226.74      212.39      6.13 o 
   4   2  15     2247.64     2084.74     29.61 o 
   6   2  15       67.64       54.32      5.28 o 
   8   2  15       26.57       31.03      3.87 o 
  10   2  15       28.05       42.23      3.63 o 
  12   2  15     1278.34     1373.03     23.15 o 
 -25   3  15      169.40      199.80      8.39 o 
 -23   3  15     1004.60     1025.82     32.57 o 
 -21   3  15        1.37        4.49      1.93 o 
 -19   3  15      658.56      725.89     13.89 o 
 -17   3  15     1357.70     1400.68     27.30 o 
 -15   3  15     1066.12     1097.05     18.17 o 
 -13   3  15       30.49       49.03      2.93 o 
 -11   3  15      712.58      804.38     40.39 o 
  -9   3  15     1720.31     1637.71     19.92 o 
  -7   3  15       20.20       18.83      3.64 o 
  -5   3  15    16845.88    17157.75    179.99 o 
  -3   3  15      306.18      278.11      5.97 o 
  -1   3  15     2190.92     2122.05     29.49 o 
   1   3  15      574.15      551.43     10.80 o 
   3   3  15      342.14      389.45      8.91 o 
   5   3  15     2240.08     2242.41     32.05 o 
   7   3  15      237.95      239.57      8.50 o 
   9   3  15      874.11      935.33     26.21 o 
  11   3  15       37.04       33.55      4.04 o 
 -24   4  15      108.58      113.93      5.45 o 
 -22   4  15     1576.72     1643.69     26.95 o 
 -20   4  15     1522.73     1567.61     25.63 o 
 -18   4  15     1656.36     1617.42     25.92 o 
 -16   4  15       15.96       32.20      3.17 o 
 -14   4  15     2913.78     2564.72     37.05 o 
 -12   4  15        0.95        3.10      1.73 o 
 -10   4  15       63.55       66.40      4.61 o 
  -8   4  15      685.88      684.10     16.68 o 
  -6   4  15     3026.32     3056.85     34.28 o 
  -4   4  15      306.22      284.50      6.71 o 
  -2   4  15      371.07      354.45      7.92 o 
   0   4  15      879.63      869.69     17.45 o 
   2   4  15      531.33      481.22     11.92 o 
   4   4  15     2578.20     2433.53     43.73 o 
   6   4  15      428.21      406.56     11.44 o 
   8   4  15      729.07      747.28     31.61 o 
 -23   5  15      631.64      663.99     14.93 o 
 -21   5  15      142.85      162.98      6.85 o 
 -19   5  15      389.31      431.98     11.03 o 
 -17   5  15      868.35      763.97     15.55 o 
 -15   5  15      918.07      852.23     17.80 o 
 -13   5  15      192.21      173.64      6.26 o 
 -11   5  15      375.19      389.70      9.58 o 
  -9   5  15      124.51      127.95      4.58 o 
  -7   5  15       87.31       76.07      3.64 o 
  -5   5  15     2124.61     2109.74     31.72 o 
  -3   5  15      288.39      302.00      7.24 o 
  -1   5  15      744.64      780.34     13.78 o 
   1   5  15     1136.94     1124.15     21.66 o 
   3   5  15      271.00      292.96     10.65 o 
   5   5  15       18.26       32.84      3.86 o 
   7   5  15       31.01       24.16      4.98 o 
 -20   6  15       10.65       13.03      3.05 o 
 -18   6  15      533.39      596.61     14.03 o 
 -16   6  15        0.28       16.59      5.25 o 
 -14   6  15        0.04        9.72      3.14 o 
 -12   6  15       95.21       97.61      4.46 o 
 -10   6  15       14.92       27.54      2.83 o 
  -8   6  15       37.84       46.73      3.31 o 
  -6   6  15      123.98      119.46      4.57 o 
  -4   6  15      117.72      149.53      6.08 o 
  -2   6  15       63.86       58.33      4.08 o 
   0   6  15      143.68      146.56     10.88 o 
   2   6  15      475.32      514.98     16.33 o 
 -15   7  15      271.49      242.45      8.53 o 
 -13   7  15      201.67      210.91      6.76 o 
 -11   7  15       75.54       83.93      5.01 o 
  -9   7  15       14.70       18.70      2.64 o 
  -7   7  15      522.39      569.41     11.35 o 
  -5   7  15      154.75      137.51      5.37 o 
  -3   7  15      155.47      208.41      7.51 o 
  -1   7  15       26.38       33.36      4.45 o 
 -26   0  16     1619.14     1523.09     43.60 o 
 -24   0  16       29.85       35.38      5.55 o 
 -22   0  16      831.84      832.85     26.56 o 
 -20   0  16     3714.76     3675.86     89.94 o 
 -18   0  16     5106.21     4898.61    116.35 o 
 -16   0  16        0.52        5.02      3.20 o 
 -14   0  16     3471.23     3476.48     50.62 o 
 -12   0  16      932.32      904.57     16.06 o 
 -10   0  16        8.41        7.81      1.74 o 
  -8   0  16     3025.62     3122.68     45.49 o 
  -6   0  16       28.25       30.84      2.51 o 
  -4   0  16     5597.46     5409.57     75.50 o 
  -2   0  16      670.26      722.41     13.36 o 
   0   0  16     2299.61     2140.62     41.74 o 
   2   0  16     1340.92     1225.90     29.18 o 
   4   0  16      301.88      306.68     11.03 o 
   6   0  16     3795.43     3674.63     69.21 o 
   8   0  16      229.72      203.02     13.39 o 
  10   0  16      807.33      870.59     23.56 o 
 -27   1  16      576.03      533.63     14.55 o 
 -25   1  16       39.12       51.53      4.52 o 
 -23   1  16     1595.50     1529.71     30.56 o 
 -21   1  16     2907.97     2804.00     50.26 o 
 -19   1  16     1981.08     1869.54     35.27 o 
 -17   1  16     8915.17     8874.27     98.69 o 
 -15   1  16        7.90       12.51      2.06 o 
 -13   1  16     4046.98     3870.97     49.21 o 
 -11   1  16     2665.58     2810.49     32.54 o 
  -9   1  16     3390.31     3313.37     37.58 o 
  -7   1  16     1461.91     1322.06     16.91 o 
  -5   1  16        2.42        8.31      1.47 o 
  -3   1  16     4814.26     4934.15     61.78 o 
  -1   1  16       20.02       18.67      2.18 o 
   1   1  16     1050.34     1012.24     16.39 o 
   3   1  16       47.41       52.36      5.59 o 
   5   1  16      227.37      216.61      6.73 o 
   7   1  16      413.38      399.62      9.68 o 
   9   1  16       57.63       55.33      3.98 o 
  11   1  16      199.06      201.37      9.15 o 
 -26   2  16      471.08      503.92     14.23 o 
 -24   2  16      148.11      165.47      9.85 o 
 -22   2  16      266.56      258.05      9.25 o 
 -20   2  16      360.85      335.04     14.91 o 
 -18   2  16       42.71       41.22      3.04 o 
 -16   2  16      982.54      845.46     14.57 o 
 -14   2  16     1073.55      953.00     14.21 o 
 -12   2  16      900.92      742.44     10.80 o 
 -10   2  16      856.64      794.43     11.55 o 
  -8   2  16      816.17      767.29     11.21 o 
  -6   2  16     3170.72     3091.74     35.46 o 
  -4   2  16       48.77       44.45      2.50 o 
  -2   2  16     1999.17     1979.01     27.65 o 
   0   2  16      199.33      203.81      5.96 o 
   2   2  16      245.18      212.07      6.25 o 
   4   2  16      196.64      184.39      8.62 o 
   6   2  16     2374.15     2370.25     33.90 o 
   8   2  16      337.37      337.74      8.99 o 
  10   2  16      143.06      160.22      6.29 o 
 -25   3  16       77.52       68.38      8.67 o 
 -23   3  16       95.95       94.28      8.37 o 
 -21   3  16       21.75       15.28      2.59 o 
 -19   3  16      397.59      384.46      9.25 o 
 -17   3  16      890.65      690.91     16.20 o 
 -15   3  16     1018.58      824.47     14.72 o 
 -13   3  16      267.09      238.14      8.17 o 
 -11   3  16       24.85       28.62      2.38 o 
  -9   3  16     1488.92     1425.77     17.99 o 
  -7   3  16     3570.27     3559.75     40.69 o 
  -5   3  16     1062.31     1019.11     14.33 o 
  -3   3  16      815.46      797.98     12.00 o 
  -1   3  16     1172.42     1109.38     17.78 o 
   1   3  16      145.83      153.82      5.42 o 
   3   3  16      129.76      143.39      5.40 o 
   5   3  16      243.50      222.24      9.46 o 
   7   3  16       52.13       65.11      4.78 o 
   9   3  16       31.03       52.18      4.66 o 
 -24   4  16      169.22      214.74     13.01 o 
 -22   4  16      144.59      139.86      5.97 o 
 -20   4  16      110.10       86.42      4.89 o 
 -18   4  16      959.35      917.79     17.01 o 
 -16   4  16        8.18        9.49      2.48 o 
 -14   4  16      454.82      418.19     10.75 o 
 -12   4  16      464.16      494.38     10.53 o 
 -10   4  16      187.89      182.65      5.28 o 
  -8   4  16      849.35      822.97     14.33 o 
  -6   4  16      116.44      131.01      8.13 o 
  -4   4  16      275.63      261.73      6.05 o 
  -2   4  16        5.63       12.84      2.01 o 
   0   4  16      296.32      304.75      9.07 o 
   2   4  16        1.91        7.97      3.27 o 
   4   4  16       78.69       82.69      5.24 o 
   6   4  16      207.55      208.93      8.81 o 
   8   4  16      222.68      228.65      8.72 o 
 -21   5  16      684.49      754.49     15.83 o 
 -19   5  16       26.61       22.90      3.98 o 
 -17   5  16       80.19       93.86      5.02 o 
 -15   5  16        3.73        2.25      2.49 o 
 -13   5  16      131.81      131.69      5.53 o 
 -11   5  16      269.55      220.26      6.96 o 
  -9   5  16     1457.44     1435.85     23.29 o 
  -7   5  16      254.52      238.85      6.27 o 
  -5   5  16      476.39      480.21      9.79 o 
  -3   5  16        9.09       14.06      2.92 o 
  -1   5  16       24.20       36.72      7.70 o 
   1   5  16       32.16       31.14      4.09 o 
   3   5  16      240.84      256.76      8.76 o 
   5   5  16      300.55      313.24     10.14 o 
 -18   6  16     1426.65     1455.38     25.48 o 
 -16   6  16      423.77      432.78     11.34 o 
 -14   6  16     1303.16     1264.29     22.43 o 
 -12   6  16     1384.09     1362.25     23.44 o 
 -10   6  16      100.89      121.66      4.77 o 
  -8   6  16     2650.68     2713.66     34.88 o 
  -6   6  16        0.00        4.81      2.19 o 
  -4   6  16      946.61     1058.96     19.91 o 
  -2   6  16      199.87      227.44      9.27 o 
   0   6  16     1719.65     1845.12     53.72 o 
   2   6  16      125.42      138.48      8.14 o 
 -13   7  16        3.58        8.72      2.15 o 
 -11   7  16        0.28        0.65      2.87 o 
  -9   7  16      167.93      181.13      6.10 o 
  -7   7  16       52.29       52.67      3.66 o 
  -5   7  16      101.49      135.69      6.20 o 
 -27   1  17       68.75       76.38      5.22 o 
 -25   1  17      352.99      330.89     10.92 o 
 -23   1  17        9.20        8.40      2.80 o 
 -21   1  17      504.00      465.12     12.91 o 
 -19   1  17        6.85       10.07      2.68 o 
 -17   1  17        1.27        5.74      3.29 o 
 -15   1  17      175.86      186.52     10.58 o 
 -13   1  17      687.38      657.03     10.32 o 
 -11   1  17       31.18       41.13      2.79 o 
  -9   1  17      164.72      171.83      4.36 o 
  -7   1  17      714.76      663.49     10.15 o 
  -5   1  17      341.62      329.80      5.69 o 
  -3   1  17     1719.47     1706.64     24.41 o 
  -1   1  17       69.73       62.86      3.43 o 
   1   1  17      198.37      200.13      6.05 o 
   3   1  17      104.52       94.16      4.48 o 
   5   1  17      819.71      808.87     14.96 o 
   7   1  17      137.24      132.42      5.61 o 
   9   1  17      177.88      175.43      6.60 o 
 -26   2  17      119.20       84.74      7.00 o 
 -24   2  17      799.89      844.18     20.07 o 
 -22   2  17       11.85       24.35      3.55 o 
 -20   2  17      892.81      861.61     28.00 o 
 -18   2  17      741.32      745.05     13.47 o 
 -16   2  17     2554.55     2318.84     32.92 o 
 -14   2  17     2365.56     2419.87     30.61 o 
 -12   2  17     4349.70     4200.47     53.44 o 
 -10   2  17      201.86      197.81      5.66 o 
  -8   2  17        4.25        3.82      1.45 o 
  -6   2  17      814.55      820.11     16.52 o 
  -4   2  17      895.81      872.04     15.50 o 
  -2   2  17      720.54      762.12     13.41 o 
   0   2  17        1.08       10.05      3.98 o 
   2   2  17        9.61       15.64      2.53 o 
   4   2  17      691.12      680.33     13.30 o 
   6   2  17      822.29      828.63     15.62 o 
   8   2  17      250.60      247.61      7.77 o 
 -25   3  17      398.12      376.37     12.21 o 
 -23   3  17      313.50      312.52     15.37 o 
 -21   3  17     1575.06     1496.19     24.03 o 
 -19   3  17       22.60       21.22      2.75 o 
 -17   3  17     1597.57     1445.82     22.90 o 
 -15   3  17      906.05      882.82     14.04 o 
 -13   3  17      747.60      647.38     11.11 o 
 -11   3  17     1304.92     1331.32     17.30 o 
  -9   3  17       52.11       65.41      3.51 o 
  -7   3  17     3603.29     3610.74     41.43 o 
  -5   3  17      106.22      104.07      6.18 o 
  -3   3  17       22.48       33.57      3.35 o 
  -1   3  17      887.50      855.56     14.99 o 
   1   3  17        7.86        3.94      2.19 o 
   3   3  17      137.27      113.42      4.99 o 
   5   3  17     1006.31      975.30     20.22 o 
   7   3  17       53.32       44.89      4.37 o 
 -24   4  17      713.88      722.21     27.09 o 
 -22   4  17      336.22      357.92      9.65 o 
 -20   4  17        0.83        4.68      4.15 o 
 -18   4  17      251.51      237.55      8.28 o 
 -16   4  17     1446.79     1322.23     21.91 o 
 -14   4  17      289.69      238.17      6.37 o 
 -12   4  17      977.13     1003.51     15.59 o 
 -10   4  17       86.13       86.83      3.81 o 
  -8   4  17      319.29      321.72      7.88 o 
  -6   4  17      335.75      334.05      7.98 o 
  -4   4  17      224.54      214.95     10.24 o 
  -2   4  17       92.79      117.48      5.60 o 
   0   4  17       43.52       36.53      3.70 o 
   2   4  17      876.08      887.52     18.68 o 
   4   4  17      140.83      168.69      7.31 o 
   6   4  17      293.84      327.83     10.58 o 
 -21   5  17       51.89       63.01      4.65 o 
 -19   5  17        0.95        2.66      2.46 o 
 -17   5  17      299.01      306.10     11.78 o 
 -15   5  17      114.86       97.99      5.80 o 
 -13   5  17       14.79       16.46      2.64 o 
 -11   5  17        1.12        3.65      3.50 o 
  -9   5  17     1569.66     1440.62     23.44 o 
  -7   5  17     1676.16     1593.13     32.94 o 
  -5   5  17       30.08       35.21      3.35 o 
  -3   5  17      103.87      122.22     12.97 o 
  -1   5  17      187.22      224.26      7.96 o 
   1   5  17      185.07      170.66      7.11 o 
   3   5  17       34.85       48.23      4.35 o 
 -18   6  17       81.03      110.22      5.90 o 
 -16   6  17       33.77       64.27      4.73 o 
 -14   6  17       52.51       48.88      4.88 o 
 -12   6  17       14.63       31.30      3.38 o 
 -10   6  17       30.68       51.80      4.12 o 
  -8   6  17        7.70       11.40      2.31 o 
  -6   6  17       44.86       45.90      3.95 o 
  -4   6  17      100.86      120.04      5.52 o 
  -2   6  17       54.08       55.40      7.76 o 
   0   6  17      254.59      294.18     15.75 o 
 -26   0  18     1038.96     1002.99     32.34 o 
 -24   0  18     1371.02     1384.45     40.63 o 
 -22   0  18      778.04      749.60     25.19 o 
 -20   0  18     7831.30     8020.28    186.20 o 
 -18   0  18      608.10      560.43     20.24 o 
 -16   0  18     1821.39     1734.18     46.65 o 
 -14   0  18      204.16      234.65      6.75 o 
 -12   0  18        4.19        2.28      1.78 o 
 -10   0  18     2486.36     2442.31     37.18 o 
  -8   0  18      192.81      187.90      5.92 o 
  -6   0  18      113.59      116.61      4.67 o 
  -4   0  18      140.44      143.74      5.09 o 
  -2   0  18       25.37       22.18      3.47 o 
   0   0  18        0.41        2.31      2.57 o 
   2   0  18      478.23      475.75     14.55 o 
   4   0  18      327.28      357.76     12.80 o 
   6   0  18      215.83      194.04      9.50 o 
   8   0  18      413.37      451.88     15.62 o 
 -27   1  18       20.76       18.92      3.46 o 
 -25   1  18     2295.28     2408.73     45.33 o 
 -23   1  18      344.54      325.46     10.81 o 
 -21   1  18        9.72        6.35      2.74 o 
 -19   1  18      707.26      696.52     16.87 o 
 -17   1  18       39.09       36.55      2.86 o 
 -15   1  18      210.70      205.60      8.81 o 
 -13   1  18        0.32        4.72      1.46 o 
 -11   1  18     1409.98     1334.39     15.84 o 
  -9   1  18        9.32        6.62      1.40 o 
  -7   1  18     4391.90     4412.27     44.58 o 
  -5   1  18      261.20      240.28      4.83 o 
  -3   1  18      366.77      357.62      8.17 o 
  -1   1  18      108.35      104.62      4.47 o 
   1   1  18     1511.01     1499.27     22.94 o 
   3   1  18       32.22       38.99      3.40 o 
   5   1  18      507.15      509.76     11.35 o 
   7   1  18      432.70      458.94     11.00 o 
 -26   2  18      281.48      297.48     10.65 o 
 -24   2  18      327.71      326.07     11.16 o 
 -22   2  18      109.71      113.91      6.21 o 
 -20   2  18      525.89      519.55     14.26 o 
 -18   2  18        8.98       10.19      2.07 o 
 -16   2  18     2279.48     2195.11     28.39 o 
 -14   2  18     2591.55     2354.08     29.95 o 
 -12   2  18      645.56      626.50     11.76 o 
 -10   2  18      130.46      114.03      4.42 o 
  -8   2  18        3.16        3.89      1.46 o 
  -6   2  18      439.38      433.83      7.95 o 
  -4   2  18     1757.96     1700.03     24.92 o 
  -2   2  18     3275.97     3183.57     42.52 o 
   0   2  18      715.52      687.53     13.02 o 
   2   2  18     1521.54     1439.07     22.60 o 
   4   2  18        1.95        5.70      2.54 o 
   6   2  18       36.52       37.88      3.51 o 
   8   2  18       25.43       39.66      3.80 o 
 -25   3  18      202.28      205.64      8.85 o 
 -23   3  18       16.76       28.54      5.78 o 
 -21   3  18       40.60       29.92      3.11 o 
 -19   3  18       80.25       72.72      4.12 o 
 -17   3  18      133.57      107.07      4.81 o 
 -15   3  18      145.25      170.13      5.21 o 
 -13   3  18      131.79      112.77      4.18 o 
 -11   3  18      784.48      776.07     14.32 o 
  -9   3  18      668.04      684.27     12.50 o 
  -7   3  18     2848.52     2805.17     33.38 o 
  -5   3  18      585.28      556.60      9.63 o 
  -3   3  18       87.22       82.28      4.17 o 
  -1   3  18      307.55      285.85      7.67 o 
   1   3  18       22.54       14.96      2.47 o 
   3   3  18       50.50       45.00      3.56 o 
   5   3  18      649.21      658.91     15.89 o 
   7   3  18      212.53      223.74      9.96 o 
 -24   4  18       10.34       25.26      5.48 o 
 -20   4  18        0.07        3.73      3.42 o 
 -18   4  18      216.54      188.48      6.63 o 
 -16   4  18        2.26        8.20      2.43 o 
 -14   4  18        8.88        6.85      1.91 o 
 -12   4  18      231.35      233.38      6.23 o 
 -10   4  18      674.86      661.76     11.66 o 
  -8   4  18      460.51      448.62      9.79 o 
  -6   4  18       14.55       16.45      3.23 o 
  -4   4  18        1.12        4.22      1.78 o 
  -2   4  18       13.03       26.91      5.97 o 
   0   4  18       21.06       22.51      3.31 o 
   2   4  18        0.03        7.71      3.17 o 
   4   4  18      268.17      262.80      9.28 o 
 -21   5  18      161.71      128.01      6.00 o 
 -19   5  18     1921.99     1949.24     31.04 o 
 -17   5  18      528.32      538.74     12.38 o 
 -15   5  18     1177.77     1196.93     21.07 o 
 -13   5  18      146.12      165.45      6.20 o 
 -11   5  18      134.76      131.05      5.49 o 
  -9   5  18      349.67      307.75      8.52 o 
  -7   5  18      317.51      296.92     10.70 o 
  -5   5  18       23.70       27.00      3.79 o 
  -3   5  18       22.60       25.35      4.04 o 
  -1   5  18      188.30      170.63      7.15 o 
   1   5  18      100.77      105.85      6.96 o 
 -16   6  18       15.45       11.98      2.77 o 
 -14   6  18        5.93        6.68      2.57 o 
 -12   6  18        9.05        9.00      2.80 o 
 -10   6  18     1557.36     1570.11     26.05 o 
  -8   6  18      298.17      290.46     11.22 o 
  -6   6  18        0.40        3.50      2.51 o 
  -4   6  18      432.78      465.01     20.77 o 
  -2   6  18       24.27       34.39      6.85 o 
 -27   1  19      443.50      454.71     13.72 o 
 -25   1  19      178.52      193.71      8.45 o 
 -23   1  19       39.46       50.29      4.65 o 
 -21   1  19       97.94      128.62      6.92 o 
 -19   1  19      272.86      254.33     10.39 o 
 -17   1  19      134.89      136.66      6.73 o 
 -15   1  19      759.56      683.96     11.06 o 
 -13   1  19      577.82      574.10      9.68 o 
 -11   1  19     1657.76     1501.70     17.60 o 
  -9   1  19      349.37      342.01      6.10 o 
  -7   1  19      505.73      526.01      8.06 o 
  -5   1  19      656.33      690.10      9.72 o 
  -3   1  19     1102.51     1073.08     17.50 o 
  -1   1  19        7.39       10.19      2.61 o 
   1   1  19     2124.49     2128.63     30.84 o 
   3   1  19        4.01        6.84      2.69 o 
   5   1  19       77.96       78.53      4.65 o 
   7   1  19        7.24        9.29      2.69 o 
 -26   2  19      813.10      903.00     21.71 o 
 -24   2  19      343.85      392.69     16.51 o 
 -22   2  19      622.69      586.77     15.71 o 
 -20   2  19      441.49      409.70     20.47 o 
 -18   2  19      179.19      235.19      6.50 o 
 -16   2  19      135.02      153.05      4.79 o 
 -14   2  19      139.83      217.42     21.11 o 
 -12   2  19     1055.05     1074.20     17.43 o 
 -10   2  19      419.76      446.13      9.46 o 
  -8   2  19     3233.88     3257.13     37.94 o 
  -6   2  19     1862.60     1891.36     23.82 o 
  -4   2  19       38.61       46.76      3.38 o 
  -2   2  19      210.12      214.05      6.54 o 
   0   2  19      508.17      555.44     11.64 o 
   2   2  19      251.55      223.75      7.10 o 
   4   2  19     2489.30     2546.32     36.68 o 
   6   2  19        6.15       14.62      2.76 o 
 -25   3  19       51.96       96.13     12.48 o 
 -23   3  19     1861.10     2046.24     57.15 o 
 -21   3  19       10.00       28.64      5.60 o 
 -19   3  19     1298.64     1418.10     26.90 o 
 -17   3  19     1133.57     1067.48     18.26 o 
 -15   3  19      171.29      186.32     11.15 o 
 -13   3  19       99.07      108.76      5.15 o 
 -11   3  19      328.19      330.31      8.15 o 
  -9   3  19       48.65       47.53      3.30 o 
  -7   3  19      116.81      108.09      4.56 o 
  -5   3  19     1251.53     1244.48     17.37 o 
  -3   3  19        0.08       11.53      7.67 o 
  -1   3  19      380.00      376.04      9.22 o 
   1   3  19      820.88      823.63     15.41 o 
   3   3  19        5.32       23.67      5.71 o 
   5   3  19     1262.98     1394.77     33.41 o 
 -22   4  19      412.60      496.42     11.66 o 
 -20   4  19        0.13       14.24      2.59 o 
 -18   4  19     1304.73     1342.23     22.52 o 
 -16   4  19      320.06      310.48      8.40 o 
 -14   4  19      469.45      476.71      9.63 o 
 -12   4  19       51.59       63.65      6.90 o 
 -10   4  19      423.56      454.75     10.08 o 
  -8   4  19     1346.81     1319.71     20.81 o 
  -6   4  19      945.85      992.46     17.89 o 
  -4   4  19      779.33      806.98     20.74 o 
  -2   4  19       64.70       74.89     11.38 o 
   0   4  19      668.15      650.19     15.37 o 
   2   4  19      232.83      251.62      9.05 o 
 -19   5  19      659.76      734.28     15.33 o 
 -17   5  19      897.73      918.02     17.68 o 
 -15   5  19      230.13      206.75      7.19 o 
 -13   5  19      779.47      791.15     15.54 o 
 -11   5  19       10.95       28.82      3.31 o 
  -9   5  19      972.61      916.91     22.13 o 
  -7   5  19      213.71      213.35      8.98 o 
  -5   5  19      295.79      325.68     11.98 o 
  -3   5  19        3.37       24.12      7.50 o 
  -1   5  19       23.27       30.70     10.54 o 
   1   5  19     1011.32     1224.35     42.69 o 
 -14   6  19      473.50      461.31     11.61 o 
 -12   6  19       31.19       50.95      4.08 o 
 -10   6  19       40.03       76.88      4.81 o 
  -8   6  19       52.46       37.13      7.53 o 
  -6   6  19      370.72      399.44     15.60 o 
 -26   0  20      347.36      331.84     16.21 o 
 -24   0  20     1145.56     1148.48     35.92 o 
 -22   0  20      440.41      427.42     17.88 o 
 -20   0  20      370.43      342.42     15.45 o 
 -18   0  20     1148.74     1059.45     32.57 o 
 -16   0  20      739.02      753.90     24.58 o 
 -14   0  20      293.08      269.82      7.61 o 
 -12   0  20     1706.61     1794.70     39.52 o 
 -10   0  20       82.52       79.12      5.47 o 
  -8   0  20     3420.07     3449.93     50.93 o 
  -6   0  20      795.82      773.04     15.75 o 
  -4   0  20      921.83      928.07     22.47 o 
  -2   0  20     1183.48     1176.83     27.11 o 
   0   0  20      887.76      903.13     22.76 o 
   2   0  20     2505.97     2571.75     51.88 o 
   4   0  20      459.26      482.51     16.05 o 
   6   0  20     1224.99     1244.99     30.62 o 
 -25   1  20      164.26      180.46      8.23 o 
 -23   1  20     1614.78     1689.93     34.00 o 
 -21   1  20     1923.25     1910.28     37.26 o 
 -19   1  20       54.81       60.35      5.17 o 
 -17   1  20     1088.23     1075.11     24.39 o 
 -15   1  20      139.49       98.48      3.99 o 
 -13   1  20        0.82        4.12      2.35 o 
 -11   1  20     1841.81     1807.32     20.74 o 
  -9   1  20       15.05       17.63      1.86 o 
  -7   1  20       73.19       76.95      2.96 o 
  -5   1  20      298.10      306.89      6.63 o 
  -3   1  20      248.70      243.77      6.98 o 
  -1   1  20      229.42      226.37      7.71 o 
   1   1  20      739.76      739.31     14.29 o 
   3   1  20       44.61       50.81      3.89 o 
   5   1  20      267.40      292.49      8.66 o 
 -26   2  20      287.70      324.37     12.48 o 
 -24   2  20      722.46      715.33     18.56 o 
 -22   2  20      169.88      163.39      7.80 o 
 -20   2  20       19.86       14.52      3.21 o 
 -18   2  20     1912.44     1858.22     24.40 o 
 -16   2  20      797.68      776.58     15.90 o 
 -14   2  20      422.67      389.85      9.06 o 
 -12   2  20     4379.47     4292.25     55.22 o 
 -10   2  20      120.91      122.79      4.84 o 
  -8   2  20     2984.84     3038.81     35.99 o 
  -6   2  20      460.21      450.23      8.48 o 
  -4   2  20       77.09       67.22      3.92 o 
  -2   2  20      493.16      492.90     10.79 o 
   0   2  20      655.66      588.28     12.35 o 
   2   2  20      295.37      305.48      8.61 o 
   4   2  20      397.35      369.25      9.82 o 
 -23   3  20      113.89      143.74     11.03 o 
 -21   3  20      205.98      227.14     13.32 o 
 -19   3  20      109.63       91.78      4.67 o 
 -17   3  20        0.22        5.82      2.69 o 
 -15   3  20        6.29       12.71      2.93 o 
 -13   3  20     1640.81     1601.91     28.93 o 
 -11   3  20      165.32      148.96      5.44 o 
  -9   3  20      228.14      229.93      7.10 o 
  -7   3  20      328.19      312.42      9.99 o 
  -5   3  20       64.20       65.12      3.94 o 
  -3   3  20       38.36       44.48      3.51 o 
  -1   3  20      141.61      136.87      5.59 o 
   1   3  20       23.68       21.67      2.96 o 
   3   3  20        2.17        1.69      2.49 o 
 -22   4  20      161.80      222.78      7.51 o 
 -20   4  20      232.27      263.83     10.38 o 
 -18   4  20       43.68       33.23      3.41 o 
 -16   4  20        2.81        2.97      2.04 o 
 -14   4  20      104.87      109.47      4.43 o 
 -12   4  20        2.02        4.64      2.15 o 
 -10   4  20       10.74       17.98      3.32 o 
  -8   4  20      149.52      152.12      5.59 o 
  -6   4  20        2.91        4.19      2.14 o 
  -4   4  20        1.21        3.56      3.04 o 
  -2   4  20       30.83       37.16      3.99 o 
   0   4  20       24.75       25.57      3.60 o 
   2   4  20       37.10       47.41      8.29 o 
 -19   5  20      234.98      241.49      7.97 o 
 -17   5  20      312.89      313.35      9.08 o 
 -15   5  20      321.99      364.85      9.74 o 
 -13   5  20       95.96      122.28      5.57 o 
 -11   5  20     2786.27     2922.44     55.42 o 
  -9   5  20     1753.24     1741.24     36.09 o 
  -7   5  20        7.32       15.23      4.19 o 
  -5   5  20        9.80       18.67      3.88 o 
  -3   5  20     1787.86     2051.91     43.15 o 
 -10   6  20       53.02       57.35      5.56 o 
 -25   1  21      234.25      242.77      9.76 o 
 -23   1  21     1329.85     1362.54     28.95 o 
 -21   1  21      506.60      495.90     14.29 o 
 -19   1  21       85.44       80.37      5.46 o 
 -17   1  21      624.80      663.82     14.50 o 
 -15   1  21      460.45      442.48      8.53 o 
 -13   1  21        7.65       33.10      5.31 o 
 -11   1  21      212.21      198.43      6.89 o 
  -9   1  21     1252.99     1226.56     15.35 o 
  -7   1  21     1499.20     1448.83     17.47 o 
  -5   1  21      752.42      744.79     13.84 o 
  -3   1  21        0.54        3.20      1.98 o 
  -1   1  21      485.01      474.32     13.83 o 
   1   1  21       24.53       24.85      3.17 o 
   3   1  21       17.25       17.90      2.95 o 
 -24   2  21     1662.47     1760.38     35.97 o 
 -22   2  21      963.13      985.51     23.03 o 
 -20   2  21      151.44      156.97      7.61 o 
 -18   2  21      125.57      127.27      5.33 o 
 -16   2  21       89.78       68.24      7.69 o 
 -14   2  21       62.16       73.81      4.00 o 
 -12   2  21     1335.69     1242.57     19.89 o 
 -10   2  21        1.66       10.65      7.76 o 
  -8   2  21      286.90      301.01      6.81 o 
  -6   2  21     1467.70     1487.15     23.13 o 
  -4   2  21        5.93       10.93      2.28 o 
  -2   2  21      356.30      350.82      9.01 o 
   0   2  21       19.00       19.66      2.99 o 
   2   2  21      716.83      701.82     14.43 o 
 -23   3  21      252.03      249.58     10.19 o 
 -21   3  21       53.60       53.42      7.08 o 
 -19   3  21      220.63      204.13      6.86 o 
 -17   3  21     1627.45     1629.79     23.14 o 
 -15   3  21      312.38      313.57     12.62 o 
 -13   3  21     1317.79     1313.16     21.17 o 
 -11   3  21      623.23      653.55     12.82 o 
  -9   3  21      177.10      177.39      8.07 o 
  -7   3  21     1224.68     1232.84     25.09 o 
  -5   3  21      246.69      248.44      8.26 o 
  -3   3  21      275.41      311.01      8.54 o 
  -1   3  21      573.10      601.31     12.84 o 
   1   3  21        1.33        9.57      2.83 o 
 -20   4  21       73.92       62.14      4.96 o 
 -18   4  21       54.16       59.45      4.11 o 
 -16   4  21      315.44      354.43      9.24 o 
 -14   4  21       32.99       39.50      8.16 o 
 -12   4  21      741.91      840.28     17.49 o 
 -10   4  21     1531.97     1572.27     24.49 o 
  -8   4  21      571.40      578.61     12.00 o 
  -6   4  21     1566.63     1542.62     48.13 o 
  -4   4  21      125.34      129.26      7.66 o 
  -2   4  21        2.65        4.44      2.33 o 
   0   4  21       35.27       47.48      8.22 o 
 -17   5  21      161.95      150.60      6.25 o 
 -15   5  21      166.54      208.76      7.22 o 
 -13   5  21        9.53        3.15      2.66 o 
 -11   5  21       35.85       27.85      4.53 o 
  -9   5  21       19.15       25.13      4.38 o 
  -7   5  21       12.27        9.21      5.25 o 
  -5   5  21       58.70       74.24      6.70 o 
 -24   0  22     1244.52     1360.48     41.55 o 
 -22   0  22      792.17      766.42     26.86 o 
 -20   0  22     2285.84     2370.62     62.85 o 
 -18   0  22      393.86      396.68     17.04 o 
 -16   0  22      463.07      473.84     14.89 o 
 -14   0  22      478.50      452.67     17.35 o 
 -12   0  22     1825.19     1788.55     29.69 o 
 -10   0  22     4613.52     4705.38     68.38 o 
  -8   0  22     4081.39     4117.83     72.29 o 
  -6   0  22     1436.63     1512.30     57.53 o 
  -4   0  22        5.10        5.06      2.98 o 
  -2   0  22      465.20      473.97     40.06 o 
   0   0  22     1232.28     1271.59     30.33 o 
   2   0  22      261.10      243.94     11.30 o 
 -25   1  22     1282.45     1414.57     30.40 o 
 -23   1  22      417.94      415.89     14.42 o 
 -21   1  22      627.31      642.65     17.03 o 
 -19   1  22     1053.59     1015.96     23.00 o 
 -17   1  22     1165.93     1098.02     20.80 o 
 -15   1  22      328.53      321.63     10.02 o 
 -13   1  22       35.31       25.11      2.43 o 
 -11   1  22        0.53        3.71      2.39 o 
  -9   1  22      623.05      634.37      9.68 o 
  -7   1  22      238.91      241.20      7.57 o 
  -5   1  22      504.52      494.24     10.87 o 
  -3   1  22      250.00      260.30      7.69 o 
  -1   1  22     1435.12     1490.48     27.68 o 
   1   1  22       97.03      101.48      5.21 o 
 -24   2  22        1.82        1.59      2.69 o 
 -22   2  22      402.50      363.23     20.66 o 
 -20   2  22      274.42      306.79     10.87 o 
 -18   2  22      187.85      179.81      6.39 o 
 -16   2  22       38.70       49.23      3.36 o 
 -14   2  22       18.90       16.48      2.19 o 
 -12   2  22       25.13       20.72      2.31 o 
 -10   2  22      759.62      796.24     12.74 o 
  -8   2  22      736.82      749.28     11.02 o 
  -6   2  22      258.82      282.83     14.44 o 
  -4   2  22      108.65      108.06      5.00 o 
  -2   2  22       97.11      107.83      5.21 o 
   0   2  22        0.09        3.80      4.34 o 
 -23   3  22        0.50        4.48      2.92 o 
 -21   3  22      273.85      314.80     16.13 o 
 -19   3  22      194.73      198.15      8.63 o 
 -17   3  22      130.41       98.77      5.32 o 
 -15   3  22       95.03       88.68      4.97 o 
 -13   3  22      264.63      269.92      7.72 o 
 -11   3  22       82.15       76.92      4.22 o 
  -9   3  22      439.91      419.43      9.77 o 
  -7   3  22       81.00       76.92      5.23 o 
  -5   3  22      295.01      304.57      8.51 o 
  -3   3  22      102.32      105.11      5.06 o 
  -1   3  22      274.86      268.76      8.17 o 
 -20   4  22      364.64      342.53      9.23 o 
 -18   4  22      308.73      340.79     12.71 o 
 -16   4  22      267.51      298.36     11.06 o 
 -14   4  22       26.51       31.25      3.59 o 
 -12   4  22      166.08      183.91      7.23 o 
 -10   4  22       77.59       82.64      4.49 o 
  -8   4  22      125.27      137.56      6.62 o 
  -6   4  22      177.64      170.64      9.09 o 
  -4   4  22      119.22      135.63      8.10 o 
 -15   5  22      173.47      188.86      8.93 o 
 -13   5  22        6.18        9.86      3.07 o 
 -11   5  22      602.77      598.59     17.18 o 
  -9   5  22       54.67       49.10      5.01 o 
 -23   1  23     1181.67     1179.30     26.50 o 
 -21   1  23      741.48      751.19     18.99 o 
 -19   1  23        0.07        1.72      2.30 o 
 -17   1  23        0.28       12.12      2.64 o 
 -15   1  23       17.37       18.25      2.26 o 
 -13   1  23       73.49       92.67      3.87 o 
 -11   1  23       27.37       29.67      2.63 o 
  -9   1  23       11.77       15.88      1.97 o 
  -7   1  23      293.66      285.95      7.94 o 
  -5   1  23        0.81        0.46      3.88 o 
  -3   1  23       14.08       19.27      2.91 o 
  -1   1  23      397.24      453.92     11.06 o 
 -22   2  23      339.11      353.46     12.27 o 
 -20   2  23       83.77       95.61      6.20 o 
 -18   2  23     1357.74     1358.81     24.92 o 
 -16   2  23       27.47       32.94      3.05 o 
 -14   2  23      632.60      630.81     11.20 o 
 -12   2  23      402.34      376.86      8.02 o 
 -10   2  23        0.19       12.42      4.87 o 
  -8   2  23      582.90      585.50     11.98 o 
  -6   2  23      428.88      438.75     10.46 o 
  -4   2  23       50.43       66.28      4.28 o 
  -2   2  23      241.45      266.88      8.15 o 
 -21   3  23        3.33        4.64      3.80 o 
 -19   3  23      878.91      929.29     22.36 o 
 -17   3  23       26.72       41.12      4.04 o 
 -15   3  23       35.08       45.03      7.28 o 
 -13   3  23     1489.86     1544.35     24.42 o 
 -11   3  23       63.90       69.45      8.11 o 
  -9   3  23      655.78      694.32     18.22 o 
  -7   3  23      131.04      117.35      7.30 o 
  -5   3  23      609.99      663.64     16.14 o 
  -3   3  23       69.84       79.69      4.67 o 
 -18   4  23     1536.80     1670.91     35.40 o 
 -16   4  23       12.22       17.79      3.53 o 
 -14   4  23       14.86       20.40      3.15 o 
 -12   4  23      227.05      283.09      9.17 o 
 -10   4  23       60.22       57.12      4.39 o 
  -8   4  23       87.60      113.69      7.73 o 
  -6   4  23        1.04       11.39      3.47 o 
 -22   0  24       38.76       65.74      7.76 o 
 -20   0  24     1083.61     1086.69     34.70 o 
 -18   0  24      231.42      222.80     12.48 o 
 -16   0  24      429.98      418.75     15.41 o 
 -14   0  24      200.85      176.21      8.50 o 
 -12   0  24      206.49      188.45      6.91 o 
 -10   0  24     2385.18     2455.18     39.22 o 
  -8   0  24       28.65       36.66      4.95 o 
  -6   0  24      817.43      793.15     28.12 o 
  -4   0  24      130.74      144.14      8.34 o 
  -2   0  24       35.06       43.86      5.48 o 
 -23   1  24      115.73      123.73      7.09 o 
 -21   1  24      110.82      126.69      6.97 o 
 -19   1  24      553.11      534.12     15.09 o 
 -17   1  24      287.68      274.58      7.95 o 
 -15   1  24        2.16        3.79      2.16 o 
 -13   1  24      625.56      636.92     11.20 o 
 -11   1  24     2499.29     2564.38     31.74 o 
  -9   1  24     1594.40     1661.18     25.72 o 
  -7   1  24        2.48        7.47      2.64 o 
  -5   1  24      154.89      146.05      5.91 o 
  -3   1  24        3.14        5.21      2.28 o 
 -22   2  24      363.56      393.85     13.15 o 
 -20   2  24      366.15      364.62     16.55 o 
 -18   2  24      242.48      239.57      8.33 o 
 -16   2  24       15.62       13.33      2.32 o 
 -14   2  24      411.21      391.85      8.44 o 
 -12   2  24       32.17       36.19      2.83 o 
 -10   2  24       17.20       20.51      2.42 o 
  -8   2  24       16.06       15.42      3.19 o 
  -6   2  24       41.89       43.34      3.72 o 
  -4   2  24        4.41        2.53      2.13 o 
 -19   3  24      219.81      245.42     14.84 o 
 -17   3  24       81.23       77.28      4.88 o 
 -15   3  24      204.15      217.06      7.91 o 
 -13   3  24      870.01      924.83     17.03 o 
 -11   3  24      745.65      770.66     14.93 o 
  -9   3  24      214.35      247.64      9.22 o 
  -7   3  24      896.53      898.77     20.00 o 
  -5   3  24      101.63      122.64      8.29 o 
 -14   4  24        8.75        3.58      3.12 o 
 -12   4  24      701.17      817.60     15.89 o 
 -21   1  25        2.90        4.46      2.66 o 
 -19   1  25      263.08      295.51     10.78 o 
 -17   1  25       26.49       26.16      2.93 o 
 -15   1  25       80.89       77.25      4.31 o 
 -13   1  25       66.67       71.94      4.49 o 
 -11   1  25      443.69      474.99      9.47 o 
  -9   1  25       78.73       87.57      4.82 o 
  -7   1  25      532.24      574.80     12.60 o 
  -5   1  25       63.23       73.39      6.61 o 
 -20   2  25      176.07      230.24      9.66 o 
 -18   2  25       40.71       54.26      4.50 o 
 -16   2  25      114.27      141.52      4.99 o 
 -14   2  25      208.50      217.78      6.17 o 
 -12   2  25        0.78        3.39      1.75 o 
 -10   2  25      439.76      474.82     10.97 o 
  -8   2  25      113.65      118.48      6.42 o 
  -6   2  25      299.97      334.62      9.36 o 
 -17   3  25        9.00       16.26      3.16 o 
 -15   3  25      265.00      259.05      8.80 o 
 -13   3  25      199.94      228.77      7.41 o 
 -11   3  25      429.46      521.82     14.31 o 
  -9   3  25      174.10      176.39     10.27 o 
 -18   0  26        9.87       10.45      5.90 o 
 -16   0  26      144.88      141.25     13.81 o 
 -12   0  26     1049.89     1069.55     64.87 o 
 -10   0  26     2211.00     2434.41     50.77 o 
  -8   0  26     1306.84     1302.29     31.44 o 
 -19   1  26     1031.89     1136.02     22.53 o 
 -17   1  26        0.01        3.22      1.76 o 
 -15   1  26      506.02      549.64     12.15 o 
 -13   1  26       19.19       21.22      2.96 o 
 -11   1  26     1665.82     1856.16     34.25 o 
  -9   1  26      124.96      156.56      7.42 o 
 -16   2  26       10.35       19.32      2.47 o 
 -14   2  26      129.82      147.97      5.13 o 
 -12   2  26        3.12        5.96      1.94 o 
                                                 
